# Supplementary material for: A scoping literature review on the impacts of non-native species on the native terrestrial biodiversity of an oceanic island
Source: PeerJ. 2026 Feb 25;14:e20839. doi: 10.7717/peerj.20839 (PMC12949587; doi:10.7717/peerj.20839)
Supplement: Supplemental Information 3 [file peerj-14-20839-s003.xlsx]

## Sheet: Supplemental Table S2
ID	Year	Authors	Citation	Title	Journal name	Volume	Issue	Page numbers	Publication type
1	1977	Bullock, D.	Bullock, 1977	Round Island – a tale of destruction	Oryx	14	1	51-58	Research article
2	1984	Bullock, D., & North, S.	Bullock & North, 1984	Round Island in 1982	Oryx	18	1	36-41	Research article
3	1986	North, S.G., & Bullock, D.J.	North & Bullock, 1986	Changes in the vegetation and populations of introduced mammals of Round Island and Gunner's Quoin, Mauritius	Biological Conservation	37	2	99-117	Research article
4	1986	Lorence, D.H., & Sussman, R.W.	Lorence & Sussman, 1986	Exotic species invasion into Mauritius wet forest remnants	Journal of tropical ecology	2	2	147-162	Research article
5	1989	Parnell, J.A., Cronk, Q., Jackson, P.W., & Strahm, W.	Parnell et al., 1989	A study of the ecological history, vegetation and conservation management of Ile aux Aigrettes, Mauritius	Journal of tropical ecology	5	4	355-374	Research article
6	1993	Griffiths, O., Cook, A., & Wells, S.M.	Griffiths et al., 1993	The diet of the introduced carnivorous snail Euglandina rosea in Mauritius and its implications for threatened island gastropod faunas	Journal of zoology	229	1	79-89	Research article
7	1994	North, S., Bullock, D., & Dulloo, M.	North et al., 1994	Changes in the vegetation and reptile populations on Round Island, Mauritius, following eradication of rabbits	Biological Conservation	67	1	21-28	Research article
8	1997	Safford, R.	Safford, 1997	Nesting success of the Mauritius Fody Foudia rubra in relation to its use of exotic trees as nest sites	Ibis	139	3	555-559	Research article
9	1998	Florens, F.B.V., Daby, D., & Jones, C.G.	Florens et al., 1998	The impact of controlling alien plants and animals on the snail fauna of forests of Mauritius	Journal of Conchology	2	-	87-88	abstract published in a peer reviewed journal supplement
10	1999	Carter, J.E., & Jones, M.H.	Carter & Jones, 1999	Habitat composition of Mauritius kestrel home ranges	Journal of Field Ornithology	-	-	230-235	Research article
11	2002	Roy, S.S., Jones, C.G., & Harris, S.	Roy et al., 2002	An ecological basis for control of the mongoose Herpestes javanicus in Mauritius: is eradication possible	Turning the tide: the eradication of invasive species	-		266-273	book chapter in a conference proceedings
12	2002	Hansen, D.M., Olesen, J.M., & Jones, C.G.	Hansen et al., 2002	Trees, birds and bees in Mauritius: exploitative competition between introduced honey bees and endemic nectarivorous birds?	Journal of Biogeography	29	2025-06-05	721-734	Research article
13	2002	Olesen, J.M., Eskildsen, L.I., & Venkatasamy, S.	Olesen et al., 2002	Invasion of pollination networks on oceanic islands: importance of invader complexes and endemic super generalists	Diversity and Distributions	8	3	181-192	Research article
14	2002	Carter, S.P., & Bright, P.W.	Carter & Bright, 2002	Habitat refuges as alternatives to predator control for the conservation of endangered Mauritian birds	Turning the tide: the eradication of invasive species	-	-	71-78	book chapter in a conference proceedings
15	2004	Nichols, R., Woolaver, L., & Jones, C.G.	Nichols et al., 2004	Continued decline and conservation needs of the endangered Mauritius olive white-eye Zosterops chloronothos	Oryx	38	3	291-296	Research article
16	2004	Roberts DL.	Roberts, 2007	Observations on the effect of nectar-robbery on the reproductive succes of Aeranthes arachnitis (Orchidaceae)	Lankesteriana International Journal on Orchidology	7	3	509-514	Research article
17	2004	Roberts DL, Florens FBV, Baider C, Bosser J	Roberts et al., 2004	Taeniophyllum coxii (Summerh.) Summerh. (Orchidaceae): A New Record for Mauritius, Indian Ocean		59	3	493	Research article
18	2005	Cole, N.C., Jones, C.G., & Harris, S.	Cole et al., 2005	The need for enemy-free space: the impact of an invasive gecko on island endemics	Biological Invasions	125	4	467-474	Research article
19	2005	Pernetta, A.P., Bell, D.J., & Jones, C.G.	Pernetta et al., 2005	Macro- and microhabitat use of Telfair’s skink (Leiolopisma telfairii) on Round Island, Mauritius: implications for their translocation	Acta Oecologica	28	3	313-323	Research article
20	2005	Nyhagen DF, Turnbull SD, Olesen JM, Jones CG	Nyhagen et al., 2005	An investigation into the role of the Mauritian flying fox, Pteropus niger, in forest regeneration	Biological Conservation	122	3	491-497	Research article
21	2006	Baider, C., & Florens, F.B.V.	Baider & Florens, 2006	Current decline of the ‘Dodo tree’: a case of broken-down interactions with extinct species or the result of new interactions with alien invaders	Emerging threats to tropical forests	-	-	199-204	book chapter
22	2007	Bunbury, N., Jones, C.G., Greenwood, A.G., & Bell, D.J.	Bunbury et al., 2007	Trichomonas gallinae in Mauritian columbids: implications for an endangered endemic	Journal of Wildlife Diseases	43	3	399-407	Research article
23	2007	Garrett, L.J.H., Jones, C.G., Cristinacce, A., & Bell, D.J.	Garrett et al., 2007	Competition or co-existence of reintroduced, critically endangered Mauritius fodies and invasive Madagascar fodies in lowland Mauritius?	Biological Conservation	140	1	19-28	Research article
24	2008	Kaiser-Bunbury, C.N., & Müller, C.B.	Kaiser-Bunbury & Müller, 2009	Indirect interactions between invasive and native plants via pollinators	Naturwissenschaften	96	3	339-346	Research article
25	2008	Kaiser, C.N., Hansen, D.M., & Müller, C.B.	Kaiser et al., 2008	Habitat structure affects reproductive success of the rare endemic tree Syzygium mamillatum (Myrtaceae) in restored and unrestored sites in Mauritius	Biotropica	40	1	86-94	Research article
26	2009	Linnebjerg, J.F., Hansen, D.M., & Olesen, J.M.	Linnebjerg et al., 2009	Gut passage effect of the introduced red-whiskered bulbul (Pycnonotus jocosus) on germination of invasive plant species in Mauritius	Austral ecology	34	3	272-277	Research article
27	2009	Kaiser-Bunbury, C.N., Memmott, J., & Müller, C.B.	Kaiser-Bunbury et al., 2009	Community structure of pollination webs of Mauritian heathland habitats	Perspectives in Plant Ecology, Evolution and Systematics	11	4	241-254	Research article
28	2009	Cristinacce, A., Switzer, R.A., Cole, R.E., Jones, C.G., & Bell, D.J	Cristinacce et al., 2009	Increasing use of exotic forestry tree species as refuges from nest predation by the critically endangered Mauritius fody Foudia rubra	Oryx	43	1	97-103	Research article
29	2009	Virah-Sawmy, M., Mauremootoo, J., Marie, D., Motala, S., & Sevathian, J.C.	Virah-Sawmy et al., 2009	Rapid degradation of a Mauritian rainforest following 60 years of plant invasion	Oryx	43	4	599–607	Research article
30	2009	Hansen, D.M., & Müller, C.B.	Hansen & Müller, 2009	Invasive ants disrupt gecko pollination and seed dispersal of the endangered plant Roussea simplex in Mauritius	Biotropica	41	2	202-208	Research article
31	2010	Florens, F.B.V., Mauremootoo, J.R., Fowler, S.V., Winder, L., & Baider, C.	Florens et al., 2010	Recovery of indigenous butterfly community following control of invasive alien plants in a tropical island’s wet forests	Biodiversity and Conservation	19	14	3835-3848	Research article
32	2010	Linnebjerg, Jannie.F., Hansen, D.M., Bunbury, N., & Olesen, J.M.	Linnebjerg et al., 2010	Diet composition of the invasive red-whiskered bulbul Pycnonotus jocosus in Mauritius	Journal of tropical ecology	26	3	347-350	Research article
33	2010	Lach, L., Tillberg, C.V., & Suarez, A.V.	Lach et al., 2010	Contrasting effects of an invasive ant on a native and an invasive plant	Biological Invasions	12	9	3123-3133	Research article
34	2011	Baider, C., & Florens, F.B.V.	Baider & Florens, 2011	Control of invasive alien weeds averts imminent plant extinction	Biological Invasions	13	12	2641-2646	Research article
35	2011	Cole, N.C., & Harris, S.	Cole & Harris, 2011	Environmentally-induced shifts in behavior intensify indirect competition by an invasive gecko in Mauritius	Biological Invasions	13	9	2063-2075	Research article
36	2011	Griffiths, C.J., Hansen, D.M., Jones, C.G., Zuël, N., & Harris, S.	Griffiths et al., 2011	Resurrecting extinct interactions with extant substitutes	Current Biology	21	9	762-765	Research article
37	2012	Zuël, N., Griffiths, C.J., Hector, A., Hansen, D.M., Jones, C.G., & Albrecht, M.	Zuël et al., 2012	Ingestion by an endemic frugivore enhances seed germination of endemic plant species but decreases seedling survival of exotics	Journal of Biogeography	39	11	2021-2030	Research article
38	2012	Pailler, T.	Pailler, 2012	Two new records of Jumellea Orchidaceae for Mauritius (Mascarene Islands) and their conservation status	Phytotaxa	52	-	21-28	Research article
39	2012	Pynee, K., Grangaud, E., & Rouhan, G.	Pynee et al., 2012	A new native and critically endangered fern for Mauritius: Elaphoglossum coursii Tardieu (Dryopteridaceae)	Adansonia	34	1	2025-11-07	Research article
40	2013	Griffiths, C.J., Zuël, N., Jones, C.G., Ahamud, Z., & Harris, S.	Griffiths et al., 2013	Assessing the potential to restore historic grazing ecosystems with tortoise ecological replacements	Conservation Biology	27	4	690-700	Research article
41	2013	Baider, C., & Florens, F.B.V.	Baider & Florens, 2013	Eugenia alletiana (Myrtaceae), a new critically endangered species endemic to the island of Mauritius	Phytotaxa	94	1	2025-12-01	Research article
42	2013	Monty, M.F., Florens, F.B.V., & Baider, C.	Monty et al., 2013	Invasive alien plants elicit reduced production of flowers and fruits in various native forest species on the tropical island of Mauritius (Mascarenes, Indian Ocean)	Tropical Conservation Science	6	1	35-49	Research article
43	2014	Brown, D.S., Burger, R., Cole, N., Vencatasamy, D., Clare, E.L., Montazam, A., & Symondson, W.O.C.	Brown et al., 2014	Dietary competition between the alien asian musk shrew (Suncus murinus) and a re?introduced population of Telfair's skink (Leiolopisma telfairii)	Molecular Ecology	23	15	3695-3705	Research article
44	2014	Buckland, S., Cole, N.C., Aguirre-Gutierrez, J., Gallagher, L.E., Henshaw, S.M., Besnard, A., Tucker, R.M., Bachraz.V., Ruhomaun, K., Harris, S.	Buckland et al., 2014	Ecological effects of the invasive giant Madagascar day gecko on endemic Mauritian geckos: applications of binomial-mixture and species distribution models	PLOS One	9	4	p.e88798	Research article
45	2014	Buckland S, Cole NC, Godsall B, Rodríguez-Pérez J, Gallagher LE, Henshaw SM, Harris S.	Buckland et al., 2014	Habitat selection of the Mauritian lowland forest day gecko at multiple spatial scales: A baseline for translocation	Global Ecology and Conservation	1	-	71-79	Research article
46	2016	Baider, C., & Florens, F.B.V.	Baider & Florens, 2016	A new and critically endangered species of Turraea Meliaceae endemic to the island of Mauritius	Phytotaxa	247	3	219-228	Research article
47	2016	Florens, F.B.V., Baider, C., Seegoolam, N.B., Zmanay, Z., & Strasberg, D.	Florens et al., 2016	Long?term declines of native trees in an oceanic island's tropical forests invaded by alien plants	Applied Vegetation Science	20	1	94-105	Research article
48	2016	Florens, F.B.V., Baider, C., Martin, G.M.N., Seegoolam, N.B., Zmanay, Z., & Strasberg, D.	Florens et al., 2016	Invasive alien plants progress to dominate protected and best-preserved wet forests of an oceanic island	Journal for Nature Conservation	34	-	93-100	Research article
49	2017	Florens, F.B.V., Bissessur, P., Bunsy, Y., & Ramdonee, D.	Florens et al., 2017	Cibdela janthina (Klug 1834)(Hymenoptera: Tenthredinidae), Réunion’s biocontrol agent of Rubus alceifolius Poir., recorded on Mauritius	African Entomology	25	1	271-274	Research article
50	2018	Fogell, D.J., Martin, R.O., Bunbury, N., Lawson, B., Sells, J., McKeand, A.M., Tatayah, V., Trung, C. T., Groombridge, J. J.	Fogell et al., 2018	Trade and conservation implications of new beak and feather disease virus detection in native and introduced parrots	Conservation Biology	32	6	1325-1335	Research article
51	2018	Bissessur, P., & Florens, F.B.V.	Bissessur & Florens, 2018	Predation of the Mauritius endemic Macchabé Skink, Gongylomorphus bojerii fontenayi, by the common myna, Acridotheres tristis	Bulletin Phaethon	48	March	91-93	Research article
52	2019	Bissessur, P., Bunsy, Y., Baider, C., & Florens, F. B. V.	Bissessur et al., 2019	Non-intrusive systematic study reveals mutualistic interactions between threatened island endemic species and points to more impactful conservation.	Journal for Nature Conservation	49	-	108-117	Research article
53	2020	Bissessur, P., Baider, C., & Florens, F.B.V.	Bissessur et al., 2020	Infestation by pollination-disrupting alien ants varies temporally and spatially and is worsened by alien plant invasion	Biological Invasions	22	8	2573-2585	Research article
54	2020	Krivek, G., Florens, F.B.V., Baider, C., Seegobin, V.O., & Haugaasen, T.	Krivek et al., 2020	Invasive alien plant control improves foraging habitat quality of a threatened island flying fox	Journal for Nature Conservation	54	-	125805	Research article
55	2021	Baxter?Gilbert, J., Florens, F.B.V., Baider, C., Perianen, Y.D., Citta, D.S., Appadoo, C., & Measey, J.	Baxter?Gilbert et al., 2021	Toad?kill: prey diversity and preference of invasive guttural toads (Sclerophrys gutturalis) in Mauritius	African Journal of Ecology	59	1	168-177	Research article
56	2021	Reinegger, R.D., Oleksy, R.Z., Bissessur, P., Naujeer, H., & Jones, G.	Reinegger et al., 2021	First come, first served: fruit availability to keystone bat species is potentially reduced by invasive macaques	Journal of Mammalogy	102	2	428–439	Research article
57	2022	Moorhouse?Gann, R.J., Vaughan, I.P., Cole, N.C., Goder, M., Tatayah, V., Jones, C.G., Mike, D., Young, R.P., Bruford, M.W., Rivers, M.C., Hipperson. H., Russo, I.M., Stanton, D.W.G., Symondson, W.O.C.	Moorhouse?Gann et al., 2022	Impacts of herbivory by ecological replacements on an island ecosystem	Journal of Applied Ecology	59	9	2245-2261	Research article
58	2022	Tercel, M.P.T.G., Moorhouse?Gann, R.J., Cuff, J.P., Drake, L.E., Cole, N.C., Goder, M., Mootoocurpen, R., Symondson, W.O.C.	Tercel et al., 2022	DNA metabarcoding reveals introduced species predominate in the diet of a threatened endemic omnivore, Telfair’s skink (Leiolopisma telfairii)	Ecology and Evolution	12	1	8484	Research article
59	2022	Sujeeun, L., & Thomas, S.C.	Sujeeun & Thomas, 2022	Biochar rescues native trees in the biodiversity hotspot of Mauritius	Forests	13	2	277	Research article
60	2023	Reinegger, R.D., Oleksy, R.Z., Gazagne, E., & Jones, G.	Reinegger et al., 2023	Foraging strategies of invasive Macaca fascicularis may promote plant invasion in Mauritius	International Journal of Primatology	44	1	140-170	Research article
61	2023	Bissessur, P., Reinegger, R.D., Baider, C., Mamoodee, R., & Florens, F.B.V.	Bissessur et al., 2023	Invasive alien plant control: The priority to save one of the most rapidly declining island-endemic plant species worldwide	Journal for Nature Conservation	73	-	126417	Research article
62	2023	Carpouron, C.J., Zuël, N., Monty, M.F, & Florens, F.B.V.	Carpouron et al., 2023	Breeding success of an endangered island endemic kestrel increases with extent of invasion by an alien plant species	Journal for Nature Conservation	72	-	126366	Research article
