# Supplementary material for: A scoping literature review on the impacts of non-native species on the native terrestrial biodiversity of an oceanic island
Source: PeerJ. 2026 Feb 25;14:e20839. doi: 10.7717/peerj.20839 (PMC12949587; doi:10.7717/peerj.20839)
Supplement: Supplemental Information 4 [file peerj-14-20839-s004.csv]

Island	Area (km²)	Number of publications	Publication density (per km²)
Ile aux Aigrettes	0.26	10	38.4
Round Island	1.69	9	5.3
Gunner’s Quoin	0.76	1	1.3
Flat Island	2.53	1	0.8
Mainland Mauritius	82	44	0.5
