# Supplementary material for: A scoping literature review on the impacts of non-native species on the native terrestrial biodiversity of an oceanic island
Source: PeerJ. 2026 Feb 25;14:e20839. doi: 10.7717/peerj.20839 (PMC12949587; doi:10.7717/peerj.20839)
Supplement: Supplemental Information 5 [file peerj-14-20839-s005.xlsx]

## Sheet: Supplementary_4
Cases	Paper	Non-native species	Taxonomy	Native species	Taxonomy	Impact mechanisms	Mechanisms type	Direction of impact	Study type
1	Round Island –a tale of destruction	Oryctolagus cuniculus	Mammal	Latania loddigesii	Plant	Grazing/Herbivory/Browsing	Direct	Negative	Quantitative observational
2	Round Island –a tale of destruction	Capra hircus	Mammal	Latania loddigesii	Plant	Grazing/Herbivory/Browsing	Direct	Negative	Quantitative observational
3	Round Island –a tale of destruction	Passiflora	Plant	Leiolopisma telfairii	Reptile	Provision of trophic resources	Direct	Positive	Descriptive observational
4	Round Island in 1982	Capra hircus	Mammal	Latania loddigesii	Plant	Grazing/Herbivory/Browsing	Direct	Negative	Quantitative observational
5	Round Island in 1982	Capra hircus	Mammal	Bolyeria multocarinata	Reptile	Other direct physical disturbance	Direct	Negative	Descriptive observational
6	Round Island in 1982	Oryctolagus cuniculus	Mammal	Bolyeria multocarinata	Reptile	Other direct physical disturbance	Direct	Negative	Descriptive observational
7	Changes in the vegetation and populations of introduced mammals of Round Island and Gunner's Quoin, Mauritius	Oryctolagus cuniculus	Mammal	Latania loddigesii	Plant	Grazing/Herbivory/Browsing	Direct	Negative	Quantitative observational
8	Changes in the vegetation and populations of introduced mammals of Round Island and Gunner's Quoin, Mauritius	Oryctolagus cuniculus	Mammal	Dictyosperma album	Plant	Grazing/Herbivory/Browsing	Direct	Negative	Descriptive observational
9	Changes in the vegetation and populations of introduced mammals of Round Island and Gunner's Quoin, Mauritius	Oryctolagus cuniculus	Mammal	Hyophorbe lagenicaulis	Plant	Grazing/Herbivory/Browsing	Direct	Negative	Descriptive observational
10	Changes in the vegetation and populations of introduced mammals of Round Island and Gunner's Quoin, Mauritius	Capra hircus	Mammal	Latania loddigesii	Plant	Grazing/Herbivory/Browsing	Direct	Negative	Quantitative observational
11	Changes in the vegetation and populations of introduced mammals of Round Island and Gunner's Quoin, Mauritius	Capra hircus	Mammal	Dictyosperma album	Plant	Grazing/Herbivory/Browsing	Direct	Negative	Descriptive observational
12	Changes in the vegetation and populations of introduced mammals of Round Island and Gunner's Quoin, Mauritius	Capra hircus	Mammal	Hyophorbe lagenicaulis	Plant	Grazing/Herbivory/Browsing	Direct	Negative	Descriptive observational
13	Exotic species invasion into Mauritius wet forest remnants	Alien plants (Litsea glutinosa, Litsea monopetala, Ossaea marginata, Syzygium jambos, Psidium cattleyanum, Ligustrum robustum, Rubus moluccanus, Wikstroemia indica, Ardisia crenata, Chrysalidocarpus lucubensis)	Plant	Native plants	Plant	Structural impact	Direct	Negative	Quantitative observational
14	A study of the ecological history, vegetation and conservation management of Ile aux Aigrettes, Mauritius	Rattus rattus	Mammal	Diospyros egrettarum	Plant	Grazing/Herbivory/Browsing	Direct	Negative	Descriptive observational
15	A study of the ecological history, vegetation and conservation management of Ile aux Aigrettes, Mauritius	Alien plants	Plant	Native plants	Plant	Competition	Direct	Negative	Quantitative observational
16	The diet of the introduced carnivorous snail Euglandina rosea in Mauritius and its implications for threatened island gastropod faunas	Euglandina rosea Ferussac	Mollusc	Subulina grandis	Mollusc	Predation	Direct	Negative	Quantitative observational
17	The diet of the introduced carnivorous snail Euglandina rosea in Mauritius and its implications for threatened island gastropod faunas	Euglandina rosea Ferussac	Mollusc	Omphalotropis moebii	Mollusc	Predation	Direct	Negative	Quantitative observational
18	The diet of the introduced carnivorous snail Euglandina rosea in Mauritius and its implications for threatened island gastropod faunas	Euglandina rosea Ferussac	Mollusc	Omphalotropis variegata	Mollusc	Predation	Direct	Negative	Quantitative observational
19	The diet of the introduced carnivorous snail Euglandina rosea in Mauritius and its implications for threatened island gastropod faunas	Euglandina rosea Ferussac	Mollusc	Omphalotropis globosa	Mollusc	Predation	Direct	Negative	Quantitative observational
20	The diet of the introduced carnivorous snail Euglandina rosea in Mauritius and its implications for threatened island gastropod faunas	Euglandina rosea Ferussac	Mollusc	Omphalotropis antelmei	Mollusc	Predation	Direct	Negative	Quantitative observational
21	The diet of the introduced carnivorous snail Euglandina rosea in Mauritius and its implications for threatened island gastropod faunas	Euglandina rosea Ferussac	Mollusc	Omphalotropis fragments	Mollusc	Predation	Direct	Negative	Quantitative observational
22	The diet of the introduced carnivorous snail Euglandina rosea in Mauritius and its implications for threatened island gastropod faunas	Euglandina rosea Ferussac	Mollusc	Louisia spp	Mollusc	Predation	Direct	Negative	Quantitative observational
23	The diet of the introduced carnivorous snail Euglandina rosea in Mauritius and its implications for threatened island gastropod faunas	Euglandina rosea Ferussac	Mollusc	Gastrocopta lienardi	Mollusc	Predation	Direct	Negative	Quantitative observational
24	Changes in the vegetation and reptile populations on Round Island, Mauritius, following eradication of rabbits	Oryctolagus cuniculus	Mammal	Native plants	Plant	Grazing/Herbivory/Browsing	Direct	Negative	Quantitative observational
25	Changes in the vegetation and reptile populations on Round Island, Mauritius, following eradication of rabbits	Oryctolagus cuniculus	Mammal	Nactus serpensinsula	Reptile	Indirect impacts through interactions with other taxa	Indirect	Negative	Quantitative observational
26	Changes in the vegetation and reptile populations on Round Island, Mauritius, following eradication of rabbits	Oryctolagus cuniculus	Mammal	Phelsuma ornata	Reptile	Indirect impacts through interactions with other taxa	Indirect	Negative	Quantitative observational
27	Changes in the vegetation and reptile populations on Round Island, Mauritius, following eradication of rabbits	Oryctolagus cuniculus	Mammal	Phelsuma guentheri	Reptile	Indirect impacts through interactions with other taxa	Indirect	Negative	Quantitative observational
28	Changes in the vegetation and reptile populations on Round Island, Mauritius, following eradication of rabbits	Oryctolagus cuniculus	Mammal	Casarea dussumerii	Reptile	Indirect impacts through interactions with other taxa	Indirect	Negative	Quantitative observational
29	Nesting success of the Mauritius Fody Foudia rubra in relation to its use of exotic trees as nest sites	Cryptomeria japonica	Plant	Foudia rubra	Bird	Provision of habitat	Direct	Positive	Quantitative observational
30	Nesting success of the Mauritius Fody Foudia rubra in relation to its use of exotic trees as nest sites	Eucalyptus robusta	Plant	Foudia rubra	Bird	Provision of habitat	Direct	Positive	Quantitative observational
31	Nesting success of the Mauritius Fody Foudia rubra in relation to its use of exotic trees as nest sites	Pinus spp.	Plant	Foudia rubra	Bird	Provision of habitat	Direct	Positive	Quantitative observational
32	Nesting success of the Mauritius Fody Foudia rubra in relation to its use of exotic trees as nest sites	Rattus rattus	Mammal	Foudia rubra	Bird	Predation	Direct	Negative	Descriptive observational
33	Nesting success of the Mauritius Fody Foudia rubra in relation to its use of exotic trees as nest sites	Macaca fascicularis	Mammal	Foudia rubra	Bird	Predation	Direct	Negative	Descriptive observational
34	The impact of controlling alien plants and animals on the snail fauna of forests of Mauritius	Rattus rattus	Mammal	Streptaxidae	Mollusc	Predation	Direct	Negative	Quantitative observational
35	Habitat composition of Mauritius kestrel home ranges	Calontes versicolor	Reptile	Falco punctatus	Bird	Provision of trophic resources	Direct	Positive	Descriptive observational
36	Habitat refuges as alternatives to predator control for the conservation of endangered Mauritian birds	Rattus rattus	Mammal	Foudia rubra	Bird	Predation	Direct	Negative	Quantitative observational
37	Habitat refuges as alternatives to predator control for the conservation of endangered Mauritian birds	Macaca fascicularis	Mammal	Foudia rubra	Bird	Predation	Direct	Negative	Quantitative observational
38	Habitat refuges as alternatives to predator control for the conservation of endangered Mauritian birds	Cryptomeria japonica	Plant	Foudia rubra	Bird	Indirect impacts through interactions with other taxa	Indirect	Positive	Quantitative observational
39	Habitat refuges as alternatives to predator control for the conservation of endangered Mauritian birds	Eucalyptus robusta	Plant	Foudia rubra	Bird	Indirect impacts through interactions with other taxa	Indirect	Positive	Quantitative observational
40	Habitat refuges as alternatives to predator control for the conservation of endangered Mauritian birds	Pinus spp.	Plant	Foudia rubra	Bird	Indirect impacts through interactions with other taxa	Indirect	Positive	Quantitative observational
41	Invasion of pollination networks on oceanic islands: importance of invader complexes and endemic super generalists	Morinda citrifolia L	Plant	Phelsuma ornata	Reptile	Provision of trophic resources	Direct	Positive	Quantitative observational
42	Invasion of pollination networks on oceanic islands: importance of invader complexes and endemic super generalists	Leucaena leucocephala (Lam.) de Wit (Mimosaceae)	Plant	Phelsuma ornata	Reptile	Provision of trophic resources	Direct	Positive	Quantitative observational
43	Invasion of pollination networks on oceanic islands: importance of invader complexes and endemic super generalists	Passiflora suberosa L	Plant	Phelsuma ornata	Reptile	Provision of trophic resources	Direct	Positive	Quantitative observational
44	Invasion of pollination networks on oceanic islands: importance of invader complexes and endemic super generalists	Morinda citrifolia L	Plant	Leptotes pirithous L	Insect	Provision of trophic resources	Direct	Positive	Quantitative observational
45	Invasion of pollination networks on oceanic islands: importance of invader complexes and endemic super generalists	Stachytapheta jamaicensis	Plant	Leptotes pirithous L	Insect	Provision of trophic resources	Direct	Positive	Quantitative observational
46	Invasion of pollination networks on oceanic islands: importance of invader complexes and endemic super generalists	Stachytapheta jamaicensis	Plant	Phalantha phalantha	Insect	Provision of trophic resources	Direct	Positive	Quantitative observational
47	Invasion of pollination networks on oceanic islands: importance of invader complexes and endemic super generalists	Leucaena leucocephala	Plant	Stratiomyidae sp	Insect	Provision of trophic resources	Direct	Positive	Quantitative observational
48	Invasion of pollination networks on oceanic islands: importance of invader complexes and endemic super generalists	Stachytapheta jamaicensis	Plant	Stratiomyidae sp	Insect	Provision of trophic resources	Direct	Positive	Quantitative observational
49	Invasion of pollination networks on oceanic islands: importance of invader complexes and endemic super generalists	Turnera angustifolia Miller	Plant	Stratiomyidae sp	Insect	Provision of trophic resources	Direct	Positive	Quantitative observational
50	Invasion of pollination networks on oceanic islands: importance of invader complexes and endemic super generalists	Turnera angustifolia Miller	Plant	Xylocopa fenestrata	Insect	Provision of trophic resources	Direct	Positive	Quantitative observational
51	Invasion of pollination networks on oceanic islands: importance of invader complexes and endemic super generalists	Turnera angustifolia Miller	Plant	Megachile sp.	Insect	Provision of trophic resources	Direct	Positive	Quantitative observational
52	Invasion of pollination networks on oceanic islands: importance of invader complexes and endemic super generalists	Stachytapheta jamaicensis	Plant	Borbo borbonica	Insect	Provision of trophic resources	Direct	Positive	Quantitative observational
53	Invasion of pollination networks on oceanic islands: importance of invader complexes and endemic super generalists	Turnera angustifolia Miller	Plant	Borbo borbonica	Insect	Provision of trophic resources	Direct	Positive	Quantitative observational
54	Invasion of pollination networks on oceanic islands: importance of invader complexes and endemic super generalists	Apis mellifera	Insect	Polyscias maraisiana	Plant	Dispersal facilitation	Direct	Positive	Quantitative observational
55	Invasion of pollination networks on oceanic islands: importance of invader complexes and endemic super generalists	Apis mellifera	Insect	Dracaena concinna	Plant	Dispersal facilitation	Direct	Positive	Quantitative observational
56	Invasion of pollination networks on oceanic islands: importance of invader complexes and endemic super generalists	Apis mellifera	Insect	Scaevola sericea	Plant	Dispersal facilitation	Direct	Positive	Quantitative observational
57	Invasion of pollination networks on oceanic islands: importance of invader complexes and endemic super generalists	Apis mellifera	Insect	Ipomoea macrantha	Plant	Dispersal facilitation	Direct	Positive	Quantitative observational
58	Invasion of pollination networks on oceanic islands: importance of invader complexes and endemic super generalists	Apis mellifera	Insect	Pemphis acidula	Plant	Dispersal facilitation	Direct	Positive	Quantitative observational
59	Invasion of pollination networks on oceanic islands: importance of invader complexes and endemic super generalists	Apis mellifera	Insect	Hibiscus tiliaceus	Plant	Dispersal facilitation	Direct	Positive	Quantitative observational
60	Invasion of pollination networks on oceanic islands: importance of invader complexes and endemic super generalists	Apis mellifera	Insect	Suriana maritima	Plant	Dispersal facilitation	Direct	Positive	Quantitative observational
61	Invasion of pollination networks on oceanic islands: importance of invader complexes and endemic super generalists	Apis mellifera	Insect	Argusia argentea	Plant	Dispersal facilitation	Direct	Positive	Quantitative observational
62	Invasion of pollination networks on oceanic islands: importance of invader complexes and endemic super generalists	Apis mellifera	Insect	Thespesia populnea	Plant	Dispersal facilitation	Direct	Positive	Quantitative observational
63	Invasion of pollination networks on oceanic islands: importance of invader complexes and endemic super generalists	Musca domestica	Insect	Gastonia mauritiana	Plant	Dispersal facilitation	Direct	Positive	Quantitative observational
64	Invasion of pollination networks on oceanic islands: importance of invader complexes and endemic super generalists	Musca domestica	Insect	Argusia argentea	Plant	Dispersal facilitation	Direct	Positive	Quantitative observational
65	Invasion of pollination networks on oceanic islands: importance of invader complexes and endemic super generalists	Syrphid sp	Insect	Dracaena concinna	Plant	Dispersal facilitation	Direct	Positive	Quantitative observational
66	Invasion of pollination networks on oceanic islands: importance of invader complexes and endemic super generalists	Syrphid sp	Insect	Argusia argentea	Plant	Dispersal facilitation	Direct	Positive	Quantitative observational
67	Invasion of pollination networks on oceanic islands: importance of invader complexes and endemic super generalists	Lucilia sp	Insect	Gastonia mauritiana	Plant	Dispersal facilitation	Direct	Positive	Quantitative observational
68	Invasion of pollination networks on oceanic islands: importance of invader complexes and endemic super generalists	Ornidia obesa	Insect	Gastonia mauritiana	Plant	Dispersal facilitation	Direct	Positive	Quantitative observational
69	Trees, birds and bees in Mauritius: exploitative competition between introduced honey bees and endemic nectarivorous birds?	Apis mellifera	Insect	Zosterops borbonicus mauritianus	Bird	Competition	Direct	Negative	Quantitative observational
70	Trees, birds and bees in Mauritius: exploitative competition between introduced honey bees and endemic nectarivorous birds?	Apis mellifera	Insect	Zosterops chloronothos	Bird	Competition	Direct	Negative	Quantitative observational
71	Trees, birds and bees in Mauritius: exploitative competition between introduced honey bees and endemic nectarivorous birds?	Apis mellifera	Insect	Sideroxylon cinereum	Plant	Indirect impacts through interactions with other taxa	Indirect	Negative	Experimental
72	Trees, birds and bees in Mauritius: exploitative competition between introduced honey bees and endemic nectarivorous birds?	Apis mellifera	Insect	Sideroxylon puberulum	Plant	Indirect impacts through interactions with other taxa	Indirect	Negative	Experimental
73	An ecological basis for control of mongoose Herpestes javanicus in Mauritius, is eradication possible?	Herpestes javanicus	Mammal	(Neosoenas) Columba mayeri	Bird	Predation	Direct	Negative	Quantitative observational
74	Observations on the effect of nectar-robbery on the reproductive succes of Aeranthes arachnitis (Orchidaceae)	Pheidole megacephala	Insect	Aeranthes arachnites	Plant	Indirect impacts through interactions with other taxa	Indirect	Negative	Descriptive observational
75	Observations on the effect of nectar-robbery on the reproductive succes of Aeranthes arachnitis (Orchidaceae)	Technomyrmex albipes	Insect	Aeranthes arachnites	Plant	Indirect impacts through interactions with other taxa	Indirect	Negative	Descriptive observational
76	Observations on the effect of nectar-robbery on the reproductive succes of Aeranthes arachnitis (Orchidaceae)	Tetramorium insolens	Insect	Aeranthes arachnites	Plant	Indirect impacts through interactions with other taxa	Indirect	Negative	Quantitative observational
77	Taeniophyllum coxii (Summerh.) Summerh. (Orchidaceae): A New Record for Mauritius, Indian Ocean	Psidium cattleyanum	Plant	Taeniophyllum coxii	Plant	Provision of habitat	Direct	Positive	Descriptive observational
78	Continued decline and conservation needs of the endangered Mauritius olive white-eye Zosterops chloronothos	Pinus elliotti	Plant	Zosterops chloronothos	Bird	Provision of habitat	Direct	Positive	Quantitative observational
79	Continued decline and conservation needs of the endangered Mauritius olive white-eye Zosterops chloronothos	Cryptomeria japonica	Plant	Zosterops chloronothos	Bird	Provision of habitat	Direct	Positive	Quantitative observational
80	Macro- and microhabitat use of Telfair’s skink (Leiolopisma telfairii) on Round Island, Mauritius: implications for their translocation	Solanum americanum	Plant	Leiolopisma telfairii	Reptile	Provision of trophic resources	Direct	Positive	Quantitative observational
81	Macro- and microhabitat use of Telfair’s skink (Leiolopisma telfairii) on Round Island, Mauritius: implications for their translocation	Passiflora suberosa	Plant	Leiolopisma telfairii	Reptile	Provision of trophic resources	Direct	Positive	Quantitative observational
82	Macro- and microhabitat use of Telfair’s skink (Leiolopisma telfairii) on Round Island, Mauritius: implications for their translocation	Acyrenthes asper	Plant	Leiolopisma telfairii	Reptile	Provision of trophic resources	Direct	Positive	Quantitative observational
83	Macro- and microhabitat use of Telfair’s skink (Leiolopisma telfairii) on Round Island, Mauritius: implications for their translocation	Tridax procumbens	Plant	Leiolopisma telfairii	Reptile	Provision of trophic resources	Direct	Positive	Quantitative observational
84	An investigation into the role of the Mauritian flying fox, Pteropus niger, in forest regeneration	Mangifera indica	Plant	Pteropus niger	Mammal	Provision of trophic resources	Direct	Positive	Quantitative observational
85	An investigation into the role of the Mauritian flying fox, Pteropus niger, in forest regeneration	Dypsis lutescens	Plant	Pteropus niger	Mammal	Provision of trophic resources	Direct	Positive	Quantitative observational
86	An investigation into the role of the Mauritian flying fox, Pteropus niger, in forest regeneration	Terminalia catappa	Plant	Pteropus niger	Mammal	Provision of trophic resources	Direct	Positive	Quantitative observational
87	An investigation into the role of the Mauritian flying fox, Pteropus niger, in forest regeneration	Artocarpus heterophyllus	Plant	Pteropus niger	Mammal	Provision of trophic resources	Direct	Positive	Quantitative observational
88	An investigation into the role of the Mauritian flying fox, Pteropus niger, in forest regeneration	Callistemon citrinus	Plant	Pteropus niger	Mammal	Provision of trophic resources	Direct	Positive	Quantitative observational
89	An investigation into the role of the Mauritian flying fox, Pteropus niger, in forest regeneration	Psidium cattleyanum	Plant	Pteropus niger	Mammal	Provision of trophic resources	Direct	Positive	Quantitative observational
90	An investigation into the role of the Mauritian flying fox, Pteropus niger, in forest regeneration	Psidium guajava	Plant	Pteropus niger	Mammal	Provision of trophic resources	Direct	Positive	Quantitative observational
91	An investigation into the role of the Mauritian flying fox, Pteropus niger, in forest regeneration	Syzygium jambos	Plant	Pteropus niger	Mammal	Provision of trophic resources	Direct	Positive	Quantitative observational
92	An investigation into the role of the Mauritian flying fox, Pteropus niger, in forest regeneration	Madhuca latifolia	Plant	Pteropus niger	Mammal	Provision of trophic resources	Direct	Positive	Quantitative observational
93	An investigation into the role of the Mauritian flying fox, Pteropus niger, in forest regeneration	Mimusops coriacea	Plant	Pteropus niger	Mammal	Provision of trophic resources	Direct	Positive	Quantitative observational
94	The need for enemy-free space: the impact of an invasive gecko on island endemics	Hemidactylus frenatus	Reptile	Nactus coindemirensis	Reptile	Competition	Direct	Negative	Experimental
95	The need for enemy-free space: the impact of an invasive gecko on island endemics	Hemidactylus frenatus	Reptile	Nactus durrelli	Reptile	Competition	Direct	Negative	Experimental
96	The need for enemy-free space: the impact of an invasive gecko on island endemics	Hemidactylus frenatus	Reptile	Nactus coindemirensis	Reptile	Predation	Direct	Negative	Experimental
97	The need for enemy-free space: the impact of an invasive gecko on island endemics	Hemidactylus frenatus	Reptile	Nactus durrelli	Reptile	Predation	Direct	Negative	Experimental
98	Current decline of the ‘Dodo tree’: a case of broken-down interactions with extinct species or the result of new interactions with alien invaders	Alien plants	Plant	Sideroxylon grandiflorum	Plant	Competition	Direct	Negative	Quantitative observational
99	Current decline of the ‘Dodo tree’: a case of broken-down interactions with extinct species or the result of new interactions with alien invaders	Macaca fascicularis	Mammal	Sideroxylon grandiflorum	Plant	Grazing/Herbivory/Browsing	Direct	Negative	Experimental
100	Habitat structure affects reproductive success of the rare endemic tree Syzygium mamillatum (Myrtaceae) in restored and unrestored sites in Mauritius	Polyhymno sp.	Insect	Syzygium mamillatum	Plant	Grazing/Herbivory/Browsing	Direct	Negative	Quantitative observational
101	Habitat structure affects reproductive success of the rare endemic tree Syzygium mamillatum (Myrtaceae) in restored and unrestored sites in Mauritius	Pycnonotus jocosus	Bird	Syzygium mamillatum	Plant	Dispersal facilitation	Direct	Positive	Quantitative observational
102	Habitat structure affects reproductive success of the rare endemic tree Syzygium mamillatum (Myrtaceae) in restored and unrestored sites in Mauritius	Alien plants	Plant	Syzygium mamillatum	Plant	Indirect impacts through interactions with other taxa	Indirect	Positive	Quantitative observational
103	Competition or co-existence of reintroduced, critically endangered {Mauritius} fodies and invasive {Madagascar} fodies in lowland {Mauritius}?	Foudia madagasceriensis	Bird	Foudia rubra	Bird	Competition	Direct	Neutral	Quantitative observational
104	Trichomonas gallinae in Mauritian columbids: implications for an endangered endemic	Streptopelia picturata	Bird	Neosoenas (Columba) mayeri	Bird	Transmission of disease	Direct	Negative	Quantitative observational
105	Trichomonas gallinae in Mauritian columbids: implications for an endangered endemic	Streptopelia chinensis	Bird	Neosoenas (Columba) mayeri	Bird	Transmission of disease	Direct	Negative	Quantitative observational
106	Trichomonas gallinae in Mauritian columbids: implications for an endangered endemic	Geopelia striata	Bird	Neosoenas (Columba) mayeri	Bird	Transmission of disease	Direct	Negative	Quantitative observational
107	Indirect interactions between invasive and native plants via pollinators	Apis mellifera	Insect	Bertiera zaluzania	Plant	Dispersal facilitation	Direct	Positive	Experimental
108	Indirect interactions between invasive and native plants via pollinators	Psidium cattleyanum	Plant	Bertiera zaluzania	Plant	Indirect impacts through interactions with other taxa	Indirect	Neutral	Experimental
109	Invasive ants disrupt gecko pollination and seed dispersal of the endangered plant Roussea simplex in Mauritius	Technomyrmex albipes	Insect	Phelsuma cepediana	Reptile	Competition	Direct	Negative	Experimental
110	Invasive ants disrupt gecko pollination and seed dispersal of the endangered plant Roussea simplex in Mauritius	Technomyrmex albipes	Insect	Roussea simplex	Plant	Indirect impacts through interactions with other taxa	Indirect	Negative	Experimental
111	Rapid degradation of a Mauritian rainforest following 60 years of plant invasion	Alien plants	Plant	Native plants	Plant	Competition	Direct	Negative	Quantitative observational
112	Increasing use of exotic forestry tree species as refuges from nest predation by the critically endangered Mauritius fody Foudia rubra	Cryptomeria japonica	Plant	Foudia rubra	Bird	Provision of habitat	Direct	Positive	Quantitative observational
113	Increasing use of exotic forestry tree species as refuges from nest predation by the critically endangered Mauritius fody Foudia rubra	Pinus spp.	Plant	Foudia rubra	Bird	Provision of habitat	Direct	Positive	Quantitative observational
114	Community structure of pollination webs of Mauritian heathland habitats	Apis mellifera	Insect	Phelsuma cepediana	Reptile	Competition	Direct	Negative	Quantitative observational
115	Community structure of pollination webs of Mauritian heathland habitats	Alien plants	Plant	Zosterops mauritianus	Bird	Structural impact	Direct	Negative	Quantitative observational
116	Community structure of pollination webs of Mauritian heathland habitats	Alien plants	Plant	Phelsuma cepediana	Reptile	Structural impact	Direct	Negative	Quantitative observational
117	Community structure of pollination webs of Mauritian heathland habitats	Alien plants	Plant	Native insects	Insect	Structural impact	Direct	Negative	Quantitative observational
118	Gut passage effect of the introduced red-whiskered bulbul (Pycnonotus jocosus) on germination of invasive plant species in Mauritius	Pycnonotus jocosus	Bird	Native plants	Plant	Indirect impacts through interactions with other taxa	Indirect	Negative	Experimental
119	Contrasting effects of an invasive ant on a native and an invasive plant	Technomyrmex albipes	Insect	Scaevola taccada	Plant	Indirect impacts through interactions with other taxa	Indirect	Negative	Experimental
120	Diet composition of the invasive red-whiskered bulbul Pycnonotus jocosus in Mauritius	Pycnonotus jocosus	Bird	Ficus reflexa	Plant	Dispersal facilitation	Direct	Positive	Quantitative observational
121	Diet composition of the invasive red-whiskered bulbul Pycnonotus jocosus in Mauritius	Pycnonotus jocosus	Bird	Harungana madagascariensis	Plant	Dispersal facilitation	Direct	Positive	Quantitative observational
122	Diet composition of the invasive red-whiskered bulbul Pycnonotus jocosus in Mauritius	Pycnonotus jocosus	Bird	Native plants	Plant	Indirect impacts through interactions with other taxa	Indirect	Negative	Quantitative observational
123	Recovery of indigenous butterfly community following control of invasive alien plants in a tropical island’s wet forests	Alien plants (Psidium cattleyanum, Syzygium jambos, Ossaea marginata,Ardisia crenata)	Plant	Amauris phoedon	Insect	Structural impact	Direct	Negative	Quantitative observational
124	Recovery of indigenous butterfly community following control of invasive alien plants in a tropical island’s wet forests	Alien plants (Psidium cattleyanum, Syzygium jambos, Ossaea marginata,Ardisia crenata)	Plant	Danaus plexippus	Insect	Structural impact	Direct	Negative	Quantitative observational
125	Recovery of indigenous butterfly community following control of invasive alien plants in a tropical island’s wet forests	Alien plants (Psidium cattleyanum, Syzygium jambos, Ossaea marginata,Ardisia crenata)	Plant	Euploea euphon euphon	Insect	Structural impact	Direct	Negative	Quantitative observational
126	Recovery of indigenous butterfly community following control of invasive alien plants in a tropical island’s wet forests	Alien plants (Psidium cattleyanum, Syzygium jambos, Ossaea marginata,Ardisia crenata)	Plant	Henotesia narcissus narcissus	Insect	Structural impact	Direct	Negative	Quantitative observational
127	Recovery of indigenous butterfly community following control of invasive alien plants in a tropical island’s wet forests	Alien plants (Psidium cattleyanum, Syzygium jambos, Ossaea marginata,Ardisia crenata)	Plant	Leptotes pirithous	Insect	Structural impact	Direct	Negative	Quantitative observational
128	Recovery of indigenous butterfly community following control of invasive alien plants in a tropical island’s wet forests	Alien plants (Psidium cattleyanum, Syzygium jambos, Ossaea marginata,Ardisia crenata)	Plant	Neptis frobenia	Insect	Structural impact	Direct	Negative	Quantitative observational
129	Recovery of indigenous butterfly community following control of invasive alien plants in a tropical island’s wet forests	Alien plants (Psidium cattleyanum, Syzygium jambos, Ossaea marginata,Ardisia crenata)	Plant	Papilio manlius	Insect	Structural impact	Direct	Negative	Quantitative observational
130	Recovery of indigenous butterfly community following control of invasive alien plants in a tropical island’s wet forests	Alien plants (Psidium cattleyanum, Syzygium jambos, Ossaea marginata,Ardisia crenata)	Plant	Phalantha phalantha	Insect	Structural impact	Direct	Negative	Quantitative observational
131	Recovery of indigenous butterfly community following control of invasive alien plants in a tropical island’s wet forests	Alien plants (Psidium cattleyanum, Syzygium jambos, Ossaea marginata,Ardisia crenata)	Plant	Catopsilia thauruma	Insect	Structural impact	Direct	Negative	Quantitative observational
132	Resurrecting extinct interactions with extant substitutes	Aldabrachelys gigantea	Reptile	Diospyros egrettarum	Plant	Dispersal facilitation	Direct	Positive	Experimental
133	Environmentally-induced shifts in behavior intensify indirect competition by an invasive gecko in Mauritius	Hemidactylus frenatus	Reptile	Phelsuma ornata	Reptile	Competition	Direct	Negative	Quantitative observational
134	Control of invasive alien weeds averts imminent plant extinction	Alien plants	Plant	Ixora vaughanii	Plant	Competition	Direct	Negative	Quantitative observational
135	Control of invasive alien weeds averts imminent plant extinction	Alien plants	Plant	Nervilia bicarinata	Plant	Competition	Direct	Negative	Quantitative observational
136	Control of invasive alien weeds averts imminent plant extinction	Alien plants	Plant	Chassalia lanceolata	Plant	Competition	Direct	Negative	Quantitative observational
137	Control of invasive alien weeds averts imminent plant extinction	Alien plants	Plant	Gaertnera hirtiflora	Plant	Competition	Direct	Negative	Quantitative observational
138	Control of invasive alien weeds averts imminent plant extinction	Alien plants	Plant	Canarium paniculatum	Plant	Competition	Direct	Negative	Quantitative observational
139	Control of invasive alien weeds averts imminent plant extinction	Alien plants	Plant	Diospyros nodosa	Plant	Competition	Direct	Negative	Quantitative observational
140	Control of invasive alien weeds averts imminent plant extinction	Alien plants	Plant	Elaeocarpus integrifolius	Plant	Competition	Direct	Negative	Quantitative observational
141	Control of invasive alien weeds averts imminent plant extinction	Alien plants	Plant	Macaranga mauritiana	Plant	Competition	Direct	Negative	Quantitative observational
142	Control of invasive alien weeds averts imminent plant extinction	Alien plants	Plant	Sideroxylon grandiflorum	Plant	Competition	Direct	Negative	Quantitative observational
143	Control of invasive alien weeds averts imminent plant extinction	Alien plants	Plant	Zanthoxylum heterophyllum	Plant	Competition	Direct	Negative	Quantitative observational
144	Control of invasive alien weeds averts imminent plant extinction	Alien plants	Plant	Bremeria landia	Plant	Competition	Direct	Negative	Quantitative observational
145	Control of invasive alien weeds averts imminent plant extinction	Alien plants	Plant	Dodonaea viscosa	Plant	Competition	Direct	Negative	Quantitative observational
146	Control of invasive alien weeds averts imminent plant extinction	Alien plants	Plant	Erythroxylum hypericifolium	Plant	Competition	Direct	Negative	Quantitative observational
147	Control of invasive alien weeds averts imminent plant extinction	Alien plants	Plant	Ficus rubra	Plant	Competition	Direct	Negative	Quantitative observational
148	Control of invasive alien weeds averts imminent plant extinction	Alien plants	Plant	Harungana madagascariensis	Plant	Competition	Direct	Negative	Quantitative observational
149	Control of invasive alien weeds averts imminent plant extinction	Alien plants	Plant	Phyllanthus casticum	Plant	Competition	Direct	Negative	Quantitative observational
150	Control of invasive alien weeds averts imminent plant extinction	Alien plants	Plant	Pittosporum ferrugineum	Plant	Competition	Direct	Negative	Quantitative observational
151	Control of invasive alien weeds averts imminent plant extinction	Alien plants	Plant	Polyscias dichroostachya	Plant	Competition	Direct	Negative	Quantitative observational
152	Control of invasive alien weeds averts imminent plant extinction	Alien plants	Plant	Polyscias maraisiana	Plant	Competition	Direct	Negative	Quantitative observational
153	Control of invasive alien weeds averts imminent plant extinction	Alien plants	Plant	Polyscias sp.	Plant	Competition	Direct	Negative	Quantitative observational
154	Control of invasive alien weeds averts imminent plant extinction	Alien plants	Plant	Psiadia penninervia	Plant	Competition	Direct	Negative	Quantitative observational
155	Control of invasive alien weeds averts imminent plant extinction	Alien plants	Plant	Psiadia viscosa	Plant	Competition	Direct	Negative	Quantitative observational
156	Control of invasive alien weeds averts imminent plant extinction	Alien plants	Plant	Secamone dilapidans	Plant	Competition	Direct	Negative	Quantitative observational
157	Control of invasive alien weeds averts imminent plant extinction	Alien plants	Plant	Urera acuminata	Plant	Competition	Direct	Negative	Quantitative observational
158	A new native and critically endangered fern for Mauritius: Elaphoglossum coursii Tardieu (Dryopteridaceae)	Ravenala madagascariensis	Plant	Elaphoglossum coursii	Plant	Provision of habitat	Direct	Positive	Descriptive observational
159	Two new records of Jumellea Orchidaceae for Mauritius (Mascarene Islands) and their conservation status	Psidium cattleyanum	Plant	Jumellea spp	Plant	Other direct physical disturbance	Direct	Negative	Descriptive observational
160	Two new records of Jumellea Orchidaceae for Mauritius (Mascarene Islands) and their conservation status	Alien plant	Plant	Jumellea spp	Plant	Physical impact on ecosystem	Direct	Negative	Descriptive observational
161	Two new records of Jumellea Orchidaceae for Mauritius (Mascarene Islands) and their conservation status	Macaca fascicularis	Mammal	Jumellea spp	Plant	Grazing/Herbivory/Browsing	Direct	Negative	Descriptive observational
162	Ingestion by an endemic frugivore enhances seed germination of endemic plant species but decreases seedling survival of exotics	Passiflora suberosa	Plant	Leiolopisma telfairii	Reptile	Provision of trophic resources	Direct	Positive	Experimental
163	Ingestion by an endemic frugivore enhances seed germination of endemic plant species but decreases seedling survival of exotics	Solanum nigrum	Plant	Leiolopisma telfairii	Reptile	Provision of trophic resources	Direct	Positive	Experimental
164	Invasive alien plants elicit reduced production of flowers and fruits in various native forest species on the tropical island of Mauritius (Mascarenes, Indian Ocean)	Alien plants	Plant	Psathura borbonica	Plant	Competition	Direct	Negative	Quantitative observational
165	Invasive alien plants elicit reduced production of flowers and fruits in various native forest species on the tropical island of Mauritius (Mascarenes, Indian Ocean)	Alien plants	Plant	Ixora parviflora Lam	Plant	Competition	Direct	Negative	Quantitative observational
166	Invasive alien plants elicit reduced production of flowers and fruits in various native forest species on the tropical island of Mauritius (Mascarenes, Indian Ocean)	Alien plants	Plant	Memecylon ovatifolium	Plant	Competition	Direct	Negative	Quantitative observational
167	Invasive alien plants elicit reduced production of flowers and fruits in various native forest species on the tropical island of Mauritius (Mascarenes, Indian Ocean)	Alien plants	Plant	Gaertnera psychotrioides	Plant	Competition	Direct	Negative	Quantitative observational
168	Invasive alien plants elicit reduced production of flowers and fruits in various native forest species on the tropical island of Mauritius (Mascarenes, Indian Ocean)	Alien plants	Plant	Tabernaemontana persicariifolia	Plant	Competition	Direct	Negative	Quantitative observational
169	Invasive alien plants elicit reduced production of flowers and fruits in various native forest species on the tropical island of Mauritius (Mascarenes, Indian Ocean)	Alien plants	Plant	Erythrospermum monticolum	Plant	Competition	Direct	Negative	Quantitative observational
170	Invasive alien plants elicit reduced production of flowers and fruits in various native forest species on the tropical island of Mauritius (Mascarenes, Indian Ocean)	Alien plants	Plant	Eugenia pollicina	Plant	Competition	Direct	Negative	Quantitative observational
171	Invasive alien plants elicit reduced production of flowers and fruits in various native forest species on the tropical island of Mauritius (Mascarenes, Indian Ocean)	Alien plants	Plant	Diospyros tessellaria	Plant	Competition	Direct	Negative	Quantitative observational
172	Eugenia alletiana (Myrtaceae), a new critically endangered species endemic to the island of Mauritius	Macaca fascicularis	Mammal	Eugenia alletiana	Plant	Grazing/Herbivory/Browsing	Direct	Negative	Descriptive observational
173	Eugenia alletiana (Myrtaceae), a new critically endangered species endemic to the island of Mauritius	Rattus sp	Mammal	Eugenia alletiana	Plant	Predation	Direct	Negative	Descriptive observational
174	Eugenia alletiana (Myrtaceae), a new critically endangered species endemic to the island of Mauritius	Alien plant	Plant	Eugenia alletiana	Plant	Competition	Direct	Negative	Quantitative observational
175	Assessing the potential to restore historic grazing ecosystems with tortoise ecological replacements	Aldabrachelys gigantea	Reptile	Native plants	Plant	Indirect impacts through interactions with other taxa	Indirect	Positive	Experimental
176	Assessing the potential to restore historic grazing ecosystems with tortoise ecological replacements	Astrochelys radiata	Reptile	Native plants	Plant	Indirect impacts through interactions with other taxa	Indirect	Positive	Experimental
177	Habitat selection of the Mauritian lowland forest day gecko at multiple spatial scales: A baseline for translocation	Haematoxylum campechianum	Plant	Phelsuma guimbeaui	Reptile	Provision of habitat	Direct	Positive	Quantitative observational
178	Ecological effects of the invasive giant Madagascar day gecko on endemic Mauritian geckos: applications of binomial-mixture and species distribution models	Phelsuma grandis	Reptile	Phelsuma spp	Reptile	Competition	Direct	Negative	Quantitative observational
179	Dietary competition between the alien asian musk shrew Suncus murinus and a re‐introduced population of Telfair's skink Leiolopisma telfairii	Suncus murinus	Mammal	Leiolopisma telfairii	Reptile	Competition	Direct	Negative	Quantitative observational
180	Invasive alien plants progress to dominate protected and best-preserved wet forests of an oceanic island	Alien plants (Justicia gendarussa, Cinnamomum verum, Litsea glutinosa, Litsea monopetala, Hiptage benghalensis,Ossaea marginata,Psidium cattleyanum,Syzygium jambos,Ligustrum robustum,Pinus elliottii,Ardisia elliptica, Rubus alceifolius, Rubus fraxinifolius, Flacourtia jangomas, Ravenala madagascariensis, Camellia sinensis, Wikstroemia indica)	Plant	Labourdonnaisia glauca	Plant	Competition	Direct	Negative	Quantitative observational
181	Invasive alien plants progress to dominate protected and best-preserved wet forests of an oceanic island	Alien plants (Justicia gendarussa, Cinnamomum verum, Litsea glutinosa, Litsea monopetala, Hiptage benghalensis, Ossaea marginata, Psidium cattleianum, Syzygium jambos, Ligustrum robustum, Pinus elliottii, Ardisia elliptica, Rubus alceifolius, Rubus fraxinifolius, Flacourtia jangomas, Ravenala madagascariensis, Camellia sinensis, Wikstroemia indica)	Plant	Diospyros tessellaria	Plant	Competition	Direct	Negative	Quantitative observational
182	Invasive alien plants progress to dominate protected and best-preserved wet forests of an oceanic island	Alien plants (Justicia gendarussa, Cinnamomum verum, Litsea glutinosa, Litsea monopetala, Hiptage benghalensis, Ossaea marginata, Psidium cattleianum, Syzygium jambos, Ligustrum robustum, Pinus elliottii, Ardisia elliptica, Rubus alceifolius, Rubus fraxinifolius, Flacourtia jangomas, Ravenala madagascariensis, Camellia sinensis, Wikstroemia indica)	Plant	Sideroxylon grandiflorum	Plant	Competition	Direct	Negative	Quantitative observational
183	Invasive alien plants progress to dominate protected and best-preserved wet forests of an oceanic island	Alien plants (Justicia gendarussa, Cinnamomum verum, Litsea glutinosa, Litsea monopetala, Hiptage benghalensis, Ossaea marginata, Psidium cattleianum, Syzygium jambos, Ligustrum robustum, Pinus elliottii, Ardisia elliptica, Rubus alceifolius, Rubus fraxinifolius, Flacourtia jangomas, Ravenala madagascariensis, Camellia sinensis, Wikstroemia indica)	Plant	Erythrospermum monticolum	Plant	Competition	Direct	Negative	Quantitative observational
184	Invasive alien plants progress to dominate protected and best-preserved wet forests of an oceanic island	Alien plants (Justicia gendarussa, Cinnamomum verum, Litsea glutinosa, Litsea monopetala, Hiptage benghalensis, Ossaea marginata, Psidium cattleianum, Syzygium jambos, Ligustrum robustum, Pinus elliottii, Ardisia elliptica, Rubus alceifolius, Rubus fraxinifolius, Flacourtia jangomas, Ravenala madagascariensis, Camellia sinensis, Wikstroemia indica)	Plant	Sideroxylon puberulum	Plant	Competition	Direct	Negative	Quantitative observational
185	Invasive alien plants progress to dominate protected and best-preserved wet forests of an oceanic island	Alien plants (Justicia gendarussa, Cinnamomum verum, Litsea glutinosa, Litsea monopetala, Hiptage benghalensis, Ossaea marginata, Psidium cattleianum, Syzygium jambos, Ligustrum robustum, Pinus elliottii, Ardisia elliptica, Rubus alceifolius, Rubus fraxinifolius, Flacourtia jangomas, Ravenala madagascariensis, Camellia sinensis, Wikstroemia indica)	Plant	Warneckea trinervis	Plant	Competition	Direct	Negative	Quantitative observational
186	Invasive alien plants progress to dominate protected and best-preserved wet forests of an oceanic island	Alien plants (Justicia gendarussa, Cinnamomum verum, Litsea glutinosa, Litsea monopetala, Hiptage benghalensis, Ossaea marginata, Psidium cattleianum, Syzygium jambos, Ligustrum robustum, Pinus elliottii, Ardisia elliptica, Rubus alceifolius, Rubus fraxinifolius, Flacourtia jangomas, Ravenala madagascariensis, Camellia sinensis, Wikstroemia indica)	Plant	Syzygium glomeratum	Plant	Competition	Direct	Negative	Quantitative observational
187	Invasive alien plants progress to dominate protected and best-preserved wet forests of an oceanic island	Alien plants (Justicia gendarussa, Cinnamomum verum, Litsea glutinosa, Litsea monopetala, Hiptage benghalensis, Ossaea marginata, Psidium cattleianum, Syzygium jambos, Ligustrum robustum, Pinus elliottii, Ardisia elliptica, Rubus alceifolius, Rubus fraxinifolius, Flacourtia jangomas, Ravenala madagascariensis, Camellia sinensis, Wikstroemia indica)	Plant	Securinega durissima	Plant	Competition	Direct	Negative	Quantitative observational
188	Invasive alien plants progress to dominate protected and best-preserved wet forests of an oceanic island	Alien plants (Justicia gendarussa, Cinnamomum verum, Litsea glutinosa, Litsea monopetala, Hiptage benghalensis, Ossaea marginata, Psidium cattleianum, Syzygium jambos, Ligustrum robustum, Pinus elliottii, Ardisia elliptica, Rubus alceifolius, Rubus fraxinifolius, Flacourtia jangomas, Ravenala madagascariensis, Camellia sinensis, Wikstroemia indica)	Plant	Eugenia sp	Plant	Competition	Direct	Negative	Quantitative observational
189	Invasive alien plants progress to dominate protected and best-preserved wet forests of an oceanic island	Alien plants (Justicia gendarussa, Cinnamomum verum, Litsea glutinosa, Litsea monopetala, Hiptage benghalensis, Ossaea marginata, Psidium cattleianum, Syzygium jambos, Ligustrum robustum, Pinus elliottii, Ardisia elliptica, Rubus alceifolius, Rubus fraxinifolius, Flacourtia jangomas, Ravenala madagascariensis, Camellia sinensis, Wikstroemia indica)	Plant	Nuxia verticillata	Plant	Competition	Direct	Negative	Quantitative observational
190	Invasive alien plants progress to dominate protected and best-preserved wet forests of an oceanic island	Alien plants (Justicia gendarussa, Cinnamomum verum, Litsea glutinosa, Litsea monopetala, Hiptage benghalensis, Ossaea marginata, Psidium cattleianum, Syzygium jambos, Ligustrum robustum, Pinus elliottii, Ardisia elliptica, Rubus alceifolius, Rubus fraxinifolius, Flacourtia jangomas, Ravenala madagascariensis, Camellia sinensis, Wikstroemia indica)	Plant	Cassine orientalis	Plant	Competition	Direct	Negative	Quantitative observational
191	Invasive alien plants progress to dominate protected and best-preserved wet forests of an oceanic island	Alien plants (Justicia gendarussa, Cinnamomum verum, Litsea glutinosa, Litsea monopetala, Hiptage benghalensis,Ossaea marginata, Psidium cattleianum, Syzygium jambos, Ligustrum robustum, Pinus elliottii, Ardisia elliptica, Rubus alceifolius, Rubus fraxinifolius, Flacourtia jangomas, Ravenala madagascariensis, Camellia sinensis, Wikstroemia indica)	Plant	Mimusops maxima	Plant	Competition	Direct	Negative	Quantitative observational
192	Invasive alien plants progress to dominate protected and best-preserved wet forests of an oceanic island	Alien plants (Justicia gendarussa, Cinnamomum verum, Litsea glutinosa, Litsea monopetala, Hiptage benghalensis, Ossaea marginata, Psidium cattleianum, Syzygium jambos, Ligustrum robustum, Pinus elliottii, Ardisia elliptica, Rubus alceifolius, Rubus fraxinifolius, Flacourtia jangomas, Ravenala madagascariensis, Camellia sinensis, Wikstroemia indica)	Plant	Aphloia thiformis	Plant	Competition	Direct	Negative	Quantitative observational
193	Invasive alien plants progress to dominate protected and best-preserved wet forests of an oceanic island	Alien plants (Justicia gendarussa, Cinnamomum verum, Litsea glutinosa, Litsea monopetala, Hiptage benghalensis, Ossaea marginata, Psidium cattleianum, Syzygium jambos, Ligustrum robustum, Pinus elliottii, Ardisia elliptica, Rubus alceifolius, Rubus fraxinifolius, Flacourtia jangomas, Ravenala madagascariensis, Camellia sinensis, Wikstroemia indica)	Plant	Protium obtusifolium	Plant	Competition	Direct	Negative	Quantitative observational
194	Invasive alien plants progress to dominate protected and best-preserved wet forests of an oceanic island	Alien plants (Justicia gendarussa, Cinnamomum verum, Litsea glutinosa, Litsea monopetala, Hiptage benghalensis, Ossaea marginata, Psidium cattleianum, Syzygium jambos, Ligustrum robustum, Pinus elliottii, Ardisia elliptica, Rubus alceifolius, Rubus fraxinifolius, Flacourtia jangomas, Ravenala madagascariensis, Camellia sinensis, Wikstroemia indica)	Plant	Calophyllum tacamahaca	Plant	Competition	Direct	Negative	Quantitative observational
195	Invasive alien plants progress to dominate protected and best-preserved wet forests of an oceanic island	Alien plants (Justicia gendarussa, Cinnamomum verum, Litsea glutinosa, Litsea monopetala, Hiptage benghalensis, Ossaea marginata, Psidium cattleianum, Syzygium jambos, Ligustrum robustum, Pinus elliottii, Ardisia elliptica, Rubus alceifolius, Rubus fraxinifolius, Flacourtia jangomas, Ravenala madagascariensis, Camellia sinensis, Wikstroemia indica)	Plant	Labourdonnaisia revoluta	Plant	Competition	Direct	Negative	Quantitative observational
196	Invasive alien plants progress to dominate protected and best-preserved wet forests of an oceanic island	Alien plants (Justicia gendarussa, Cinnamomum verum, Litsea glutinosa, Litsea monopetala, Hiptage benghalensis, Ossaea marginata, Psidium cattleianum, Syzygium jambos, Ligustrum robustum, Pinus elliottii, Ardisia elliptica, Rubus alceifolius, Rubus fraxinifolius, Flacourtia jangomas, Ravenala madagascariensis, Camellia sinensis, Wikstroemia indica)	Plant	Eugenia pollicina	Plant	Competition	Direct	Negative	Quantitative observational
197	Invasive alien plants progress to dominate protected and best-preserved wet forests of an oceanic island	Alien plants (Justicia gendarussa, Cinnamomum verum, Litsea glutinosa, Litsea monopetala, Hiptage benghalensis, Ossaea marginata, Psidium cattleianum, Syzygium jambos, Ligustrum robustum, Pinus elliottii, Ardisia elliptica, Rubus alceifolius, Rubus fraxinifolius, Flacourtia jangomas, Ravenala madagascariensis, Camellia sinensis, Wikstroemia indica)	Plant	Doratoxylon apetalum	Plant	Competition	Direct	Negative	Quantitative observational
198	Invasive alien plants progress to dominate protected and best-preserved wet forests of an oceanic island	Alien plants (Justicia gendarussa, Cinnamomum verum, Litsea glutinosa, Litsea monopetala, Hiptage benghalensis, Ossaea marginata, Psidium cattleianum, Syzygium jambos, Ligustrum robustum, Pinus elliottii, Ardisia elliptica, Rubus alceifolius, Rubus fraxinifolius, Flacourtia jangomas, Ravenala madagascariensis, Camellia sinensis, Wikstroemia indica)	Plant	Grangeria borbonica	Plant	Competition	Direct	Negative	Quantitative observational
199	Invasive alien plants progress to dominate protected and best-preserved wet forests of an oceanic island	Alien plants (Justicia gendarussa, Cinnamomum verum, Litsea glutinosa, Litsea monopetala, Hiptage benghalensis, Ossaea marginata, Psidium cattleianum, Syzygium jambos, Ligustrum robustum, Pinus elliottii, Ardisia elliptica, Rubus alceifolius, Rubus fraxinifolius, Flacourtia jangomas, Ravenala madagascariensis, Camellia sinensis, Wikstroemia indica)	Plant	Sideroxylon cinereum	Plant	Competition	Direct	Negative	Quantitative observational
200	Long‐term declines of native trees in an oceanic island's tropical forests invaded by alien plants	Alien plants (Psidium cattleyanum and others)	Plant	Native plants	Plant	Structural impact	Direct	Negative	Quantitative observational
201	A new and critically endangered species of Turraea Meliaceae endemic to the island of Mauritius	Alien plants (Psidium cattleyanum, Cinnamonum verum, Syzygium jambos, Ligustrum robustum, Ossaea marginata)	Plant	Turraea dargentiana	Plant	Physical impact on ecosystem	Direct	Negative	Descriptive observational
202	Cibdela janthina (Klug 1834) (Hymenoptera: Tenthredinidae), Reunion's biocontrol agent of Rubus alceifolius Poir., recorded on Mauritius	Cibdela janthina	Insect	Native plants	Plant	Indirect impacts through interactions with other taxa	Indirect	Positive	Descriptive observational
203	Predation of the Mauritius endemic Macchabé Skink, Gongylomorphus bojerii fontenayi, by the common myna, Acridotheres tristis	Acridotheres tristis	Bird	Gongylomorphus bojerii fontenayi	Reptile	Predation	Direct	Negative	Descriptive observational
204	Trade and conservation implications of new beak and feather disease virus detection in native and introduced parrots	Psittacula krameri	Bird	Psittacula eques	Bird	Transmission of disease	Direct	Negative	Quantitative observational
205	Non-intrusive systematic study reveals mutualistic interactions between threatened island endemic species and points to more impactful conservation	Macaca fascicularis	Mammal	Roussea simplex	Plant	Other direct physical disturbance	Direct	Negative	Quantitative observational
206	Non-intrusive systematic study reveals mutualistic interactions between threatened island endemic species and points to more impactful conservation	Macaca fascicularis	Mammal	Roussea simplex	Plant	Grazing/Herbivory/Browsing	Direct	Negative	Quantitative observational
207	Non-intrusive systematic study reveals mutualistic interactions between threatened island endemic species and points to more impactful conservation	Rattus rattus	Mammal	Roussea simplex	Plant	Grazing/Herbivory/Browsing	Direct	Negative	Quantitative observational
208	Non-intrusive systematic study reveals mutualistic interactions between threatened island endemic species and points to more impactful conservation	Technomyrmex albipes	Insect	Roussea simplex	Plant	Dispersal facilitation	Direct	Positive	Experimental
209	Invasive alien plant control improves foraging habitat quality of a threatened island flying fox	Alien plants (Psidium cattleyanum,Cinnamonum verum,Syzygium jambos)	Plant	Labourdonnaisia glauca	Plant	Competition	Direct	Negative	Quantitative observational
210	Invasive alien plant control improves foraging habitat quality of a threatened island flying fox	Alien plants (Psidium cattleyanum, Cinnamonum verum, Syzygium jambos)	Plant	Mimusops maxima	Plant	Competition	Direct	Negative	Quantitative observational
211	Invasive alien plant control improves foraging habitat quality of a threatened island flying fox	Alien plants (Psidium cattleyanum,Cinnamonum verum,Syzygium jambos)	Plant	Pteropus niger	Mammal	Indirect impacts through interactions with other taxa	Indirect	Negative	Quantitative observational
212	Infestation by pollination-disrupting alien ants varies temporally and spatially and is worsened by alien plant invasion	Alien plants	Plant	Roussea simplex	Plant	Indirect impacts through interactions with other taxa	Indirect	Negative	Quantitative observational
213	First come, first served: fruit availability to keystone bat species is potentially reduced by invasive macaques	Macaca fascicularis	Mammal	Pteropus niger	Mammal	Competition	Direct	Negative	Quantitative observational
214	First come, first served: fruit availability to keystone bat species is potentially reduced by invasive macaques	Macaca fascicularis	Mammal	Diospyros leucomelas	Plant	Grazing/Herbivory/Browsing	Direct	Negative	Quantitative observational
215	First come, first served: fruit availability to keystone bat species is potentially reduced by invasive macaques	Macaca fascicularis	Mammal	Mimusops maxima	Plant	Grazing/Herbivory/Browsing	Direct	Negative	Quantitative observational
216	First come, first served: fruit availability to keystone bat species is potentially reduced by invasive macaques	Macaca fascicularis	Mammal	Mimusops petiolaris	Plant	Grazing/Herbivory/Browsing	Direct	Negative	Quantitative observational
217	First come, first served: fruit availability to keystone bat species is potentially reduced by invasive macaques	Macaca fascicularis	Mammal	Labourdonnaisia glauca	Plant	Grazing/Herbivory/Browsing	Direct	Negative	Quantitative observational
218	First come, first served: fruit availability to keystone bat species is potentially reduced by invasive macaques	Macaca fascicularis	Mammal	Labourdonnaisia revoluta	Plant	Grazing/Herbivory/Browsing	Direct	Negative	Quantitative observational
219	First come, first served: fruit availability to keystone bat species is potentially reduced by invasive macaques	Macaca fascicularis	Mammal	Diospyros tesselaria	Plant	Grazing/Herbivory/Browsing	Direct	Negative	Quantitative observational
220	First come, first served: fruit availability to keystone bat species is potentially reduced by invasive macaques	Macaca fascicularis	Mammal	Sideroxylon grandiflorum	Plant	Grazing/Herbivory/Browsing	Direct	Negative	Quantitative observational
221	First come, first served: fruit availability to keystone bat species is potentially reduced by invasive macaques	Rattus rattus	Mammal	Pteropus niger	Mammal	Competition	Direct	Negative	Quantitative observational
222	Toad‐kill: prey diversity and preference of invasive guttural toads (Sclerophrys gutturalis) in Mauritius	Sclerophrys gutturalis	Amphibian	Dancea semifusca	Mollusc	Predation	Direct	Negative	Quantitative observational
223	Toad‐kill: prey diversity and preference of invasive guttural toads (Sclerophrys gutturalis) in Mauritius	Sclerophrys gutturalis	Amphibian	Gonospira callifera	Mollusc	Predation	Direct	Negative	Quantitative observational
224	Toad‐kill: prey diversity and preference of invasive guttural toads (Sclerophrys gutturalis) in Mauritius	Sclerophrys gutturalis	Amphibian	Louisia barclayi	Mollusc	Predation	Direct	Negative	Quantitative observational
225	Toad‐kill: prey diversity and preference of invasive guttural toads (Sclerophrys gutturalis) in Mauritius	Sclerophrys gutturalis	Amphibian	Maurennea poutrini	Mollusc	Predation	Direct	Negative	Quantitative observational
226	Toad‐kill: prey diversity and preference of invasive guttural toads (Sclerophrys gutturalis) in Mauritius	Sclerophrys gutturalis	Amphibian	Microstrophia clavulata	Mollusc	Predation	Direct	Negative	Quantitative observational
227	Toad‐kill: prey diversity and preference of invasive guttural toads (Sclerophrys gutturalis) in Mauritius	Sclerophrys gutturalis	Amphibian	Nesopupa morini	Mollusc	Predation	Direct	Negative	Quantitative observational
228	Toad‐kill: prey diversity and preference of invasive guttural toads (Sclerophrys gutturalis) in Mauritius	Sclerophrys gutturalis	Amphibian	Omphalotropis antelmei	Mollusc	Predation	Direct	Negative	Quantitative observational
229	Toad‐kill: prey diversity and preference of invasive guttural toads (Sclerophrys gutturalis) in Mauritius	Sclerophrys gutturalis	Amphibian	Omphalotropis clavula	Mollusc	Predation	Direct	Negative	Quantitative observational
230	Toad‐kill: prey diversity and preference of invasive guttural toads (Sclerophrys gutturalis) in Mauritius	Sclerophrys gutturalis	Amphibian	Omphalotropis major	Mollusc	Predation	Direct	Negative	Quantitative observational
231	Toad‐kill: prey diversity and preference of invasive guttural toads (Sclerophrys gutturalis) in Mauritius	Sclerophrys gutturalis	Amphibian	Omphalotropis picturata	Mollusc	Predation	Direct	Negative	Quantitative observational
232	Toad‐kill: prey diversity and preference of invasive guttural toads (Sclerophrys gutturalis) in Mauritius	Sclerophrys gutturalis	Amphibian	Omphalotropis plicosa	Mollusc	Predation	Direct	Negative	Quantitative observational
233	Toad‐kill: prey diversity and preference of invasive guttural toads (Sclerophrys gutturalis) in Mauritius	Sclerophrys gutturalis	Amphibian	Omphalotropis rubens	Mollusc	Predation	Direct	Negative	Quantitative observational
234	Toad‐kill: prey diversity and preference of invasive guttural toads (Sclerophrys gutturalis) in Mauritius	Sclerophrys gutturalis	Amphibian	Omphalotropis variegata	Mollusc	Predation	Direct	Negative	Quantitative observational
235	Toad‐kill: prey diversity and preference of invasive guttural toads (Sclerophrys gutturalis) in Mauritius	Sclerophrys gutturalis	Amphibian	Insects	Insect	Predation	Direct	Negative	Quantitative observational
236	Biochar rescues native trees in the biodiversity hotspot of Mauritius	Psidium cattleyanum	Plant	Sideroxylon puberulum	Plant	Toxicity	Direct	Negative	Experimental
237	Biochar rescues native trees in the biodiversity hotspot of Mauritius	Psidium cattleyanum	Plant	Tambourissa peltata	Plant	Toxicity	Direct	Negative	Experimental
238	Biochar rescues native trees in the biodiversity hotspot of Mauritius	Psidium cattleyanum	Plant	Pittosporum senacia	Plant	Toxicity	Direct	Negative	Experimental
239	Biochar rescues native trees in the biodiversity hotspot of Mauritius	Psidium cattleyanum	Plant	Syzygium coriaceum	Plant	Toxicity	Direct	Negative	Experimental
240	Biochar rescues native trees in the biodiversity hotspot of Mauritius	Psidium cattleyanum	Plant	Ochna mauritiana	Plant	Toxicity	Direct	Negative	Experimental
241	Biochar rescues native trees in the biodiversity hotspot of Mauritius	Psidium cattleyanum	Plant	Turraea rigida	Plant	Toxicity	Direct	Negative	Experimental
242	Biochar rescues native trees in the biodiversity hotspot of Mauritius	Psidium cattleyanum	Plant	Erythrospermum monticolum	Plant	Toxicity	Direct	Negative	Experimental
243	DNA metabarcoding reveals introduced species predominate in the diet of a threatened endemic omnivore, Telfair’s skink (Leiolopisma telfairii)	Ozyptila claveata	Insect	Leiolopisma telfairii	Reptile	Provision of trophic resources	Direct	Positive	Quantitative observational
244	DNA metabarcoding reveals introduced species predominate in the diet of a threatened endemic omnivore, Telfair’s skink (Leiolopisma telfairii)	Harmonia yedoensis	Insect	Leiolopisma telfairii	Reptile	Provision of trophic resources	Direct	Positive	Quantitative observational
245	DNA metabarcoding reveals introduced species predominate in the diet of a threatened endemic omnivore, Telfair’s skink (Leiolopisma telfairii)	Zaprionus indianus	Insect	Leiolopisma telfairii	Reptile	Provision of trophic resources	Direct	Positive	Quantitative observational
246	DNA metabarcoding reveals introduced species predominate in the diet of a threatened endemic omnivore, Telfair’s skink (Leiolopisma telfairii)	Oligotoma saundersii	Insect	Leiolopisma telfairii	Reptile	Provision of trophic resources	Direct	Positive	Quantitative observational
247	DNA metabarcoding reveals introduced species predominate in the diet of a threatened endemic omnivore, Telfair’s skink (Leiolopisma telfairii)	Dialeurodes hongkongensis	Insect	Leiolopisma telfairii	Reptile	Provision of trophic resources	Direct	Positive	Quantitative observational
248	DNA metabarcoding reveals introduced species predominate in the diet of a threatened endemic omnivore, Telfair’s skink (Leiolopisma telfairii)	Brachymyrmex cordemoyi	Insect	Leiolopisma telfairii	Reptile	Provision of trophic resources	Direct	Positive	Quantitative observational
249	DNA metabarcoding reveals introduced species predominate in the diet of a threatened endemic omnivore, Telfair’s skink (Leiolopisma telfairii)	Monomorium floricola	Insect	Leiolopisma telfairii	Reptile	Provision of trophic resources	Direct	Positive	Quantitative observational
250	DNA metabarcoding reveals introduced species predominate in the diet of a threatened endemic omnivore, Telfair’s skink (Leiolopisma telfairii)	Pheidole megacephala	Insect	Leiolopisma telfairii	Reptile	Provision of trophic resources	Direct	Positive	Quantitative observational
251	DNA metabarcoding reveals introduced species predominate in the diet of a threatened endemic omnivore, Telfair’s skink (Leiolopisma telfairii)	Erigeron bonariensis	Plant	Leiolopisma telfairii	Reptile	Provision of trophic resources	Direct	Positive	Quantitative observational
252	DNA metabarcoding reveals introduced species predominate in the diet of a threatened endemic omnivore, Telfair’s skink (Leiolopisma telfairii)	Tridax procumbens	Plant	Leiolopisma telfairii	Reptile	Provision of trophic resources	Direct	Positive	Quantitative observational
253	DNA metabarcoding reveals introduced species predominate in the diet of a threatened endemic omnivore, Telfair’s skink (Leiolopisma telfairii)	Achyranthes aspera	Plant	Leiolopisma telfairii	Reptile	Provision of trophic resources	Direct	Positive	Quantitative observational
254	DNA metabarcoding reveals introduced species predominate in the diet of a threatened endemic omnivore, Telfair’s skink (Leiolopisma telfairii)	Amaranthus viridis	Plant	Leiolopisma telfairii	Reptile	Provision of trophic resources	Direct	Positive	Quantitative observational
255	DNA metabarcoding reveals introduced species predominate in the diet of a threatened endemic omnivore, Telfair’s skink (Leiolopisma telfairii)	Desmodium incanum	Plant	Leiolopisma telfairii	Reptile	Provision of trophic resources	Direct	Positive	Quantitative observational
256	DNA metabarcoding reveals introduced species predominate in the diet of a threatened endemic omnivore, Telfair’s skink (Leiolopisma telfairii)	Passiflora suberosa	Plant	Leiolopisma telfairii	Reptile	Provision of trophic resources	Direct	Positive	Quantitative observational
257	DNA metabarcoding reveals introduced species predominate in the diet of a threatened endemic omnivore, Telfair’s skink (Leiolopisma telfairii)	Abutilon indicum	Plant	Leiolopisma telfairii	Reptile	Provision of trophic resources	Direct	Positive	Quantitative observational
258	DNA metabarcoding reveals introduced species predominate in the diet of a threatened endemic omnivore, Telfair’s skink (Leiolopisma telfairii)	Solanum lycopersicum	Plant	Leiolopisma telfairii	Reptile	Provision of trophic resources	Direct	Positive	Quantitative observational
259	DNA metabarcoding reveals introduced species predominate in the diet of a threatened endemic omnivore, Telfair’s skink (Leiolopisma telfairii)	Solanum nigrum	Plant	Leiolopisma telfairii	Reptile	Provision of trophic resources	Direct	Positive	Quantitative observational
260	DNA metabarcoding reveals introduced species predominate in the diet of a threatened endemic omnivore, Telfair’s skink (Leiolopisma telfairii)	Cenchrus echinatus	Plant	Leiolopisma telfairii	Reptile	Provision of trophic resources	Direct	Positive	Quantitative observational
261	DNA metabarcoding reveals introduced species predominate in the diet of a threatened endemic omnivore, Telfair’s skink (Leiolopisma telfairii)	Chloris barbata	Plant	Leiolopisma telfairii	Reptile	Provision of trophic resources	Direct	Positive	Quantitative observational
262	DNA metabarcoding reveals introduced species predominate in the diet of a threatened endemic omnivore, Telfair’s skink (Leiolopisma telfairii)	Digitaria horizontalis	Plant	Leiolopisma telfairii	Reptile	Provision of trophic resources	Direct	Positive	Quantitative observational
263	Impacts of herbivory by ecological replacements on an island ecosystem	Aldabrachelys gigantea	Reptile	Latania loddigesii	Plant	Dispersal facilitation	Direct	Positive	Quantitative observational
264	Impacts of herbivory by ecological replacements on an island ecosystem	Aldabrachelys gigantea	Reptile	Leiolopisma telfairii	Reptile	Indirect impacts through interactions with other taxa	Indirect	Positive	Quantitative observational
265	Breeding success of an endangered island endemic kestrel increases with extent of invasion by an alien plant species	Ravenala madagascariensis	Plant	Falco punctatus	Bird	Indirect impacts through interactions with other taxa	Indirect	Positive	Quantitative observational
266	Breeding success of an endangered island endemic kestrel increases with extent of invasion by an alien plant species	Ravenala madagascariensis	Plant	Phelsuma spp	Reptile	Provision of habitat	Direct	Positive	Descriptive observational
267	Invasive alien plant control: The priority to save one of the most rapidly declining island-endemic plant species worldwide	Alien plants (Psidium cattleyanum, Homalanthus populifolius, Ligustrum robustum, Litsea spp(monopetala and glutinosa), Ardisia crenata, Clidemia hirta, Ossaea marginata, Rubus alceifolius, Ageratina riparia, Hedychium coronarium, Justicia gendarussa, Lonicera confusa, Rhamnus nepalensis, Rubus fraxinifolius, Strobilanthes hamiltoniana, Wikstroemia indica)	Plant	Roussea simplex	Plant	Competition	Direct	Negative	Experimental
268	Foraging strategies of invasive Macaca fascicularis may promote plant invasion in Mauritius	Macaca fascicularis	Mammal	Eugenia pyxidata	Plant	Grazing/Herbivory/Browsing	Direct	Negative	Quantitative observational
269	Foraging strategies of invasive Macaca fascicularis may promote plant invasion in Mauritius	Macaca fascicularis	Mammal	Syzygium dupontii	Plant	Grazing/Herbivory/Browsing	Direct	Negative	Quantitative observational
270	Foraging strategies of invasive Macaca fascicularis may promote plant invasion in Mauritius	Macaca fascicularis	Mammal	Noronha broomeana	Plant	Grazing/Herbivory/Browsing	Direct	Negative	Quantitative observational
271	Foraging strategies of invasive Macaca fascicularis may promote plant invasion in Mauritius	Macaca fascicularis	Mammal	Ficus rubra	Plant	Grazing/Herbivory/Browsing	Direct	Negative	Quantitative observational
272	Foraging strategies of invasive Macaca fascicularis may promote plant invasion in Mauritius	Macaca fascicularis	Mammal	Ficus reflexa	Plant	Grazing/Herbivory/Browsing	Direct	Negative	Quantitative observational
273	Foraging strategies of invasive Macaca fascicularis may promote plant invasion in Mauritius	Macaca fascicularis	Mammal	Ficus mauritiana	Plant	Grazing/Herbivory/Browsing	Direct	Negative	Quantitative observational
