# Supplementary material for: A scoping literature review on the impacts of non-native species on the native terrestrial biodiversity of an oceanic island
Source: PeerJ. 2026 Feb 25;14:e20839. doi: 10.7717/peerj.20839 (PMC12949587; doi:10.7717/peerj.20839)
Supplement: Supplemental Information 6 [file peerj-14-20839-s006.xlsx]

## Sheet: Sheet1
Species	Status	Taxonomic group	Class
Abutilon indicum (L.) Sweet	Non-native	Plant	dicot
Achyranthes aspera L.	Non-native	Plant	dicot
Ageratina riparia (Regel) R.M.King & H.Rob	Non-native	Plant	dicot
Amaranthus viridis L.	Non-native	Plant	dicot
Ardisia crenata Sims	Non-native	Plant	dicot
Ardisia elliptica Thunb	Non-native	Plant	dicot
Artocarpus heterophyllus Lam.	Non-native	Plant	dicot
Melaleuca citrina (Curtis) Dum.Cours	Non-native	Plant	dicot
Camellia sinensis (L.) Kuntze	Non-native	Plant	dicot
Cenchrus echinatus L.	Non-native	Plant	monot
Chloris barbata Sw.	Non-native	Plant	monot
Dipsis madagascariensis (Becc.) Beentje & J.Dransf.	Non-native	Plant	monot
Cinnamomum verum J.Presl	Non-native	Plant	dicot
Miconia crenata (Vahl) Michelang.	Non-native	Plant	dicot
Cryptomeria japonica (Thunb. ex L.f.) D.Don	Non-native	Plant	Equisetopsida
Desmodium incanum (Sw.) DC.	Non-native	Plant	dicot
Digitaria horizontalis Willd.	Non-native	Plant	monot
Chrysalidocarpus lutescens H.Wendl.	Non-native	Plant	monot
Erigeron bonariensis L.	Non-native	Plant	dicot
Eucalyptus robusta Sm.	Non-native	Plant	dicot
Flacourtia jangomas (Lour.) Raeusch.	Non-native	Plant	dicot
Flacoutia Indica (Burm.f.) Merr.	Non-native	Plant	dicot
Haematoxylum campechianum L.	Non-native	Plant	dicot
Hedychium coronarium J.Koenig	Non-native	Plant	monot
Hiptage benghalensis (L.) Kurz	Non-native	Plant	dicot
Homalanthus populifolius Graham	Non-native	Plant	dicot
Justicia gendarussa Burm.f.	Non-native	Plant	dicot
Leucaena leucocephala (Lam.) de Wit	Non-native	Plant	dicot
Ligustrum robustum (Roxb.) Blume	Non-native	Plant	dicot
Litsea glutinosa (Lour.) C.B.Rob.	Non-native	Plant	dicot
Litsea monopetala (Roxb.) Pers.	Non-native	Plant	dicot
Lonicera japonica Thunb.	Non-native	Plant	dicot
Madhuca longifolia var. latifolia (Roxb.) A.Chev.	Non-native	Plant	dicot
Mangifera indica L.	Non-native	Plant	dicot
Mimusops coriacea (A.DC.) Miq.	Non-native	Plant	dicot
Morinda citrifolia L.	Non-native	Plant	dicot
Miconia leamarginata R.Goldenb.	Non-native	Plant	dicot
Passiflora suberosa L.	Non-native	Plant	dicot
Pinus elliottii Engelm.	Non-native	Plant	Pinopsida
Psidium cattleyanum Sabine	Non-native	Plant	dicot
Psidium guajava L.	Non-native	Plant	dicot
Ravenala madagascariensis Sonn	Non-native	Plant	monot
Rhamnus napalensis (Wall.) M.A.Lawson	Non-native	Plant	dicot
Rubus alceifolius Poir.	Non-native	Plant	dicot
Rubus fraxinifolius Poir.	Non-native	Plant	dicot
Rubus moluccanus L.	Non-native	Plant	dicot
Solanum americanum Mill.	Non-native	Plant	dicot
Solanum lycopersicum L.	Non-native	Plant	dicot
Solanum nigrum L.	Non-native	Plant	dicot
Stachytarpheta jamaicensis (L.) Vahl	Non-native	Plant	dicot
Strobilanthes hamiltoniana (Steud.) Bosser & Heine	Non-native	Plant	dicot
Syzygium jambos (L.) Alston	Non-native	Plant	dicot
Tabebuia pallida (Lindl.) Miers	Non-native	Plant	dicot
Terminalia catappa L.	Non-native	Plant	dicot
Tridax procumbens L.	Non-native	Plant	dicot
Turnera ulmifolia var. angustifolia (Mill.) Willd	Non-native	Plant	dicot
Wikstroemia indica (L.) C.A.Mey.	Non-native	Plant	dicot
Aeranthes arachnites (Thouars) Lindl.	Native	Plant	monot
Aloe tormentorii(Marais) L.E.Newton & G.D.Rowley	Native	Plant	monot
Aphloia theiformis (Vahl) Benn	Native	Plant	dicot
Argusia argentea (L.f.) Heine	Native	Plant	dicot
Bertiera zaluzania Comm. ex C.F.Gaertn.	Native	Plant	dicot
Boerhavia coccinea Mill.	Native	Plant	dicot
Bremeria landia (Poir.) Razafim. & Alejandro	Native	Plant	dicot
Calophyllum tacamahaca Willd.	Native	Plant	dicot
Canarium paniculatum (Lam.) Benth. ex Engl.	Native	Plant	dicot
Elaeodendron orientale Jacq.	Native	Plant	dicot
Chassalia lanceolata (Poir.) A.Chev.	Native	Plant	dicot
Cymbopogon caesius (Hook. & Arn.) Stapf	Native	Plant	monot
Chrysopogon argutus (Nees ex Steud.) Trin. ex B.D.Jacks	Native	Plant	monot
Diospyros leucomelas Poir.	Native	Plant	dicot
Dictyosperma album H.Wendl. & Drude	Native	Plant	dicot
Diospyros egrettarum I.Richardson	Native	Plant	dicot
Diospyros nodosa Poir.	Native	Plant	dicot
Diospyros tessellaria Poir.	Native	Plant	dicot
Dodonaea viscosa Jacq.	Native	Plant	dicot
Doratoxylon apetalum (Poir.) Radlk.	Native	Plant	dicot
Dracaena concinna Kunth.	Native	Plant	monot
Elaeocarpus integrifolius Lam.	Native	Plant	dicot
Elaphoglossum coursii Tardieu	Native	Plant	dicot
Erythrospermum monticolum Thouars	Native	Plant	dicot
Erythroxylum hypericifolium Lam.	Native	Plant	dicot
Eugenia alletiana Baider & V.Florens	Native	Plant	dicot
Eugenia pollicina J.Guého & A.J.Scott	Native	Plant	dicot
Eugenia pyxidata (J.Guého & A.J.Scott) N.Snow	Native	Plant	dicot
Ficus mauritiana Lam.	Native	Plant	dicot
Ficus reflexa Thunb.	Native	Plant	dicot
Ficus rubra Blume.	Native	Plant	dicot
Gaertnera hirtiflora Verdc.	Native	Plant	dicot
Gaertnera psychotrioides (DC.) Baker	Native	Plant	dicot
Grangeria borbonica Lam.	Native	Plant	dicot
Harungana madagascariensis Lam. ex Poir.	Native	Plant	dicot
Hibiscus tiliaceus L.	Native	Plant	dicot
Hyophorbe lagenicaulis (L.H.Bailey) H.E.Moore	Native	Plant	monot
Ipomoea macrantha Roem. & Schult.	Native	Plant	dicot
Ipomoea pes-caprae (L.) R.Br.	Native	Plant	dicot
Ixora parviflora Lam.	Native	Plant	dicot
Ixora vaughanii (Verdc.) Mouly & B.Bremer	Native	Plant	dicot
Jumellea Schltr.	Native	Plant	monot
Labourdonnaisia glauca Bojer	Native	Plant	dicot
Labourdonnaisia revoluta Bojer	Native	Plant	dicot
Latania loddigesii Mart.	Native	Plant	dicot
Mimusops petiolaris (A.DC.) Dubard	Native	Plant	dicot
Macaranga mauritiana Bojer ex Baill.	Native	Plant	dicot
Memecylon ovatifolium (Poir.) Wickens	Native	Plant	dicot
Mimusops balata (Aubl.) C.F.Gaertn.	Native	Plant	dicot
Nervilia bicarinata (Blume) Schltr.	Native	Plant	dicot
Noronhia broomeana Horne ex Oliv.	Native	Plant	dicot
Nuxia verticillata Lam.	Native	Plant	dicot
Ochna mauritiana Lam.	Native	Plant	dicot
Pandanus vandermeeschii Balf.f.	Native	Plant	monot
Pemphis acidula J.R.Forst. & G.Forst.	Native	Plant	dicot
Phyllanthus casticum P.Willemet	Native	Plant	dicot
Pittosporum ferrugineum W.T.Aiton	Native	Plant	dicot
Pittosporum senacia Putt.	Native	Plant	dicot
Polyscias dichrostachya Baker	Native	Plant	dicot
Polyscias maraisiana Lowry & G.M.Plunkett	Native	Plant	dicot
Protium obtusifolium (Lam.) Marchand	Native	Plant	dicot
Psathura borbonica J.F.Gmel.	Native	Plant	dicot
Psiadia penninervia DC.	Native	Plant	dicot
Psiadia viscosa (Lam.) A.J.Scott	Native	Plant	dicot
Roussea simplex Sm.	Native	Plant	dicot
Scaevola taccada (Gaertn.) Roxb.	Native	Plant	dicot
Secamone dilapidans F.Friedmann	Native	Plant	dicot
Securinega durissima J.F.Gmel	Native	Plant	dicot
Sida pusilla Cav	Native	Plant	dicot
Sideroxylon cinereum Lam.	Native	Plant	dicot
Sideroxylon grandiflorum A.DC.	Native	Plant	dicot
Sideroxylon puberulum A.DC.	Native	Plant	dicot
Suriana maritima L.	Native	Plant	dicot
Syzygium coriaceum Bosser & J.Guého	Native	Plant	dicot
Syzygium dupontii (Baker) Govaerts	Native	Plant	dicot
Syzygium glomeratum (Lam.) DC.	Native	Plant	dicot
Syzygium mamillatum Bosser & J.Guého	Native	Plant	dicot
Tabernaemontana persicariifolia Jacq.	Native	Plant	dicot
Tambourissa peltata R.Br. ex Baker.	Native	Plant	dicot
Thespesia populnea (L.) Sol. ex Corrêa.	Native	Plant	dicot
Turraea dargentiana Baider & V.Florens	Native	Plant	dicot
Turraea rigida Vent.	Native	Plant	dicot
Vincetoxicum confusum Meve & Liede	Native	Plant	dicot
Urera acuminata (Poir.) Gaudich. ex Decne.	Native	Plant	dicot
Warneckea trinervis (DC.) Jacq.-Fél.	Native	Plant	dicot
Zanthoxylum heterophyllum (Lam.) Sm.	Native	Plant	dicot
Taeniophyllum coxii (Summerh.) Summerh	Native	Plant	dicot
Apis mellifera	Non-native	Insects
Pheidole megacephala	Non-native	Insects
Technomyrmex albipes	Non-native	Insects
Tetramorium insolens	Non-native	Insects
Polyhymno sp.	Non-native	Insects
Musca domestica	Non-native	Insects
Syrphid sp	Non-native	Insects
Lucilia sp	Non-native	Insects
Ornidia obesa	Non-native	Insects
Cibdela janthina	Non-native	Insects
Ozyptila claveata	Non-native	Insects
Harmonia yedoensis	Non-native	Insects
Zaprionus indianus	Non-native	Insects
Oligotoma saundersii	Non-native	Insects
Dialeurodes hongkongensis	Non-native	Insects
Brachymyrmex cordemoyi	Non-native	Insects
Monomorium floricola	Non-native	Insects
Pheidole megacephala	Non-native	Insects
Amauris phoedon	Native	Insects
Borbo borbonica	Native	Insects
Catopsilia thauruma	Native	Insects
Danaus plexippus	Native	Insects
Euploea euphon euphon	Native	Insects
Henotesia narcissus narcissus	Native	Insects
Leptotes pirithous	Native	Insects
Megachile sp.	Native	Insects
Neptis frobenia	Native	Insects
Papilio manlius	Native	Insects
Phalantha phalantha	Native	Insects
Stratiomyidae sp	Native	Insects
Xylocopa fenestrata	Native	Insects
Euglandina rosea	Non-native	Mollusc
Dancea semifusca	Native	Mollusc
Gastrocopta lienardi	Native	Mollusc
Gonospira callifera	Native	Mollusc
Louisia barclayi	Native	Mollusc
Maurennea poutrini	Native	Mollusc
Microstrophia clavulata	Native	Mollusc
Nesopupa morini	Native	Mollusc
Omphalotropis antelmei	Native	Mollusc
Omphalotropis clavula	Native	Mollusc
Omphalotropis fragments	Native	Mollusc
Omphalotropis globosa	Native	Mollusc
Omphalotropis major	Native	Mollusc
Omphalotropis moebii	Native	Mollusc
Omphalotropis picturata	Native	Mollusc
Omphalotropis plicosa	Native	Mollusc
Omphalotropis rubens	Native	Mollusc
Omphalotropis variegata	Native	Mollusc
Streptaxidae	Native	Mollusc
Subulina grandis	Native	Mollusc
Sclerophrys gutturalis	Non-native	Amphibian
Hemidactylus frenatus	Non-native	Reptile
Phelsuma grandis	Non-native	Reptile
Calontes versicolor	Non-native	Reptile
Aldabrachelys gigantea	Non-native	Reptile
Astrochelys radiata	Non-native	Reptile
Bolyeria multocarinata	Native	Reptile
Casarea dussumerii	Native	Reptile
Gongylomorphus bojerii	Native	Reptile
Leiolopisma telfairii	Native	Reptile
Nactus serpensinsula	Native	Reptile
Nactus coindemirensis	Native	Reptile
Nactus durrelli	Native	Reptile
Phelsuma guentheri	Native	Reptile
Phelsuma ornata	Native	Reptile
Phelsuma cepediana	Native	Reptile
Phelsuma guimbeaui	Native	Reptile
Pycnonotus jocosus	Non-native	Bird
Acridotheres tristis	Non-native	Bird
Psittacula krameri	Non-native	Bird
Streptopelia picturata	Non-native	Bird
Streptopelia chinensis	Non-native	Bird
Geopelia striata	Non-native	Bird
Foudia madagascariensis	Non-native	Bird
Nesoenas mayeri	Native	Bird
Falco punctatus	Native	Bird
Foudia rubra	Native	Bird
Psittacula eques	Native	Bird
Zosterops chloronothos	Native	Bird
Zosterops mauritianus	Native	Bird
Capra hircus	Non-native	Mammal
Herpestes javanicus	Non-native	Mammal
Macaca fascicularis	Non-native	Mammal
Rattus rattus	Non-native	Mammal
Oryctolagus cuniculus	Non-native	Mammal
Suncus murinus	Non-native	Mammal
Pteropus niger	Native	Mammal
