# Supplementary material for: A scoping literature review on the impacts of non-native species on the native terrestrial biodiversity of an oceanic island
Source: PeerJ. 2026 Feb 25;14:e20839. doi: 10.7717/peerj.20839 (PMC12949587; doi:10.7717/peerj.20839)
Supplement: Supplemental Information 7 — For each impact record, the following information is reported: the non-native species, the native species, their respective taxonomic groups, the mechanism of interaction (classified under EICAT/EICAT+ categories), the direction of impact (negative, positive, or neutral), the impact type (individual, population, community, biotic interaction), the impact magnitude of the non-native taxa and a short explanation of the recorded impact. [file peerj-14-20839-s007.xlsx]

## Sheet: Sheet1
Cases	Paper	Non-native species	Taxonomy	Native species	Taxonomy	Impact mechanims	Direction of impact	Impact type	Type of biotic interaction	Magnitude of impact	Notes (short explanation)
1	Round Island –a tale of destruction	Oryctolagus cuniculus	Mammal	Latania loddigesii	Plant	Grazing/Herbivory/Browsing	Negative	Population level	NA	MO	An average of 62 per cent of native plants had been grazed by goats, which reduces the abundance and survival of these plants
2	Round Island –a tale of destruction	Capra hircus	Mammal	Latania loddigesii	Plant	Grazing/Herbivory/Browsing	Negative	Population level	NA	MO	An average of 62 per cent of native plants had been grazed by rabbits which reduce the abundance and survival of these plants
3	Round Island –a tale of destruction	Passiflora suberosa	Plant	Leiolopisma telfairii	Reptile	Provision of trophic resources	Positive	Data Deficient	NA	DD	The skinks consume Passiflora berries but no postive impacts on demography have been observed
4	Round Island in 1982	Capra hircus	Mammal	Latania loddigesii	Plant	Grazing/Herbivory/Browsing	Negative	Individual level	NA	MN	Rabbits grazed on native seedlings, impacting growth and survival.
5	Round Island in 1982	Capra hircus	Mammal	Bolyeria multocarinat	Reptile	Other direct physical disturbance	Negative	Population level	NA	MO	Destroyed habitat of the reptile causing its decline and possible extinction
6	Round Island in 1982	Oryctolagus cuniculus	Mammal	Bolyeria multocarinat	Reptile	Other direct physical disturbance	Negative	Population level	NA	MO	Destroyed habitat of the reptile causing its decline and possible extinction
7	Changes in the vegetation and populations of introduced mammals of Round Island and Gunner's Quoin, Mauritius	Oryctolagus cuniculus	Mammal	Latania loddigesii	Plant	Grazing/Herbivory/Browsing	Negative	Individual level	NA	MN	Grazed native seedlings reducing growth and survival
8	Changes in the vegetation and populations of introduced mammals of Round Island and Gunner's Quoin, Mauritius	Oryctolagus cuniculus	Mammal	Dictyosperma	Plant	Grazing/Herbivory/Browsing	Negative	Individual level	NA	MN	Grazed native seedlings reducing growth and survival
9	Changes in the vegetation and populations of introduced mammals of Round Island and Gunner's Quoin, Mauritius	Oryctolagus cuniculus	Mammal	Hyophorbe	Plant	Grazing/Herbivory/Browsing	Negative	Individual level	NA	MN	Grazed native seedlings reducing growth and survival
10	Changes in the vegetation and populations of introduced mammals of Round Island and Gunner's Quoin, Mauritius	Capra hircus	Mammal	Latania loddigesii	Plant	Grazing/Herbivory/Browsing	Negative	Individual level	NA	MN	Grazed native seedlings reducing growth and survival
11	Changes in the vegetation and populations of introduced mammals of Round Island and Gunner's Quoin, Mauritius	Capra hircus	Mammal	Dictyosperma	Plant	Grazing/Herbivory/Browsing	Negative	Individual level	NA	MN	Grazed native seedlings reducing growth and survival
12	Changes in the vegetation and populations of introduced mammals of Round Island and Gunner's Quoin, Mauritius	Capra hircus	Mammal	Hyophorbe	Plant	Grazing/Herbivory/Browsing	Negative	Individual level	NA	MN	Grazed native seedlings reducing growth and survival
13	Exotic species invasion into Mauritius wet forest remnants	Alien plants (Litsea glutinosa, Litsea monopetala, Ossaea marginata, Syzygium jambos, Psidium cattleyanum, Ligustrum robustum, Rubus moluccanus, Wikstroemia indica, Ardisia crenata, Chrysalidocarpus lucubensis)	Plant	Native plants	Plant	Structural impact	Negative	Population level	NA	MO	Alien plants destabilise native forest composition by reducing the density and species richness of native plants. The seedlings regenerating were mostly of exotic species.
14	A study of the ecological history, vegetation and conservation management of Ile aux Aigrettes, Mauritius	Rattus rattus	Mammal	Diospyros egrettarum	Plant	Grazing/Herbivory/Browsing	Negative	Individual level	NA	MN	Rats consume unripe fruits of Diospyros egrettarum, reducing seedling establishment.
15	A study of the ecological history, vegetation and conservation management of Ile aux Aigrettes, Mauritius	Alien plants	Plant	Native plants	Plant	Competition	Negative	Individual level	NA	MN	Alien plants compete with native plants for limiting resources, thereby reducing native fitness.
16	The diet of the introduced carnivorous snail Euglandina rosea in Mauritius and its implications for threatened island gastropod faunas	Euglandina rosea Ferussac	Mollusc	Subulina grandis	Mollusc	Predation	Negative	Individual level	NA	MN	Euglandina rosea Ferussac predate on 70% on native snails impacting their survival
17	The diet of the introduced carnivorous snail Euglandina rosea in Mauritius and its implications for threatened island gastropod faunas	Euglandina rosea Ferussac	Mollusc	Omphalotropis moebii	Mollusc	Predation	Negative	Individual level	NA	MN	Euglandina rosea Ferussac predate on 70% on native snails impacting their survival
18	The diet of the introduced carnivorous snail Euglandina rosea in Mauritius and its implications for threatened island gastropod faunas	Euglandina rosea Ferussac	Mollusc	Omphalotropis variegata	Mollusc	Predation	Negative	Individual level	NA	MN	Euglandina rosea Ferussac predate on 70% on native snails impacting their survival
19	The diet of the introduced carnivorous snail Euglandina rosea in Mauritius and its implications for threatened island gastropod faunas	Euglandina rosea Ferussac	Mollusc	Omphalotropis globosa	Mollusc	Predation	Negative	Individual level	NA	MN	Euglandina rosea Ferussac predate on 70% on native snails impacting their survival
20	The diet of the introduced carnivorous snail Euglandina rosea in Mauritius and its implications for threatened island gastropod faunas	Euglandina rosea Ferussac	Mollusc	Omphalotropis antelmei	Mollusc	Predation	Negative	Individual level	NA	MN	Euglandina rosea Ferussac predate on 70% on native snails impacting their survival
21	The diet of the introduced carnivorous snail Euglandina rosea in Mauritius and its implications for threatened island gastropod faunas	Euglandina rosea Ferussac	Mollusc	Omphalotropis fragments	Mollusc	Predation	Negative	Individual level	NA	MN	Euglandina rosea Ferussac predate on 70% on native snails impacting their survival
22	The diet of the introduced carnivorous snail Euglandina rosea in Mauritius and its implications for threatened island gastropod faunas	Euglandina rosea Ferussac	Mollusc	Louisia spp	Mollusc	Predation	Negative	Individual level	NA	MN	Euglandina rosea Ferussac predate on 70% on native snails impacting their survival
23	The diet of the introduced carnivorous snail Euglandina rosea in Mauritius and its implications for threatened island gastropod faunas	Euglandina rosea Ferussac	Mollusc	Gastrocopta lienardi	Mollusc	Predation	Negative	Individual level	NA	MN	Euglandina rosea Ferussac predate on 70% on native snails impacting their survival
24	Changes in the vegetation and reptile populations on Round Island, Mauritius, following eradication of rabbits	Oryctolagus cuniculus	Mammal	Native plants	Plant	Grazing/Herbivory/Browsing	Negative	Individual level	NA	MN	Rabbits grazed on native plants reducing their growth and survival
25	Changes in the vegetation and reptile populations on Round Island, Mauritius, following eradication of rabbits	Oryctolagus cuniculus	Mammal	Nactus serpensinsula	Reptile	Indirect impacts through interactions with other taxa	Negative	Individual level and impact on biotic interaction	commensal relationships involving native reptiles using vegetation for shelter	MN	Through grazing on Latania, rabbits alter vegetation structure and limit the use of these trees as shelter by native reptiles, with negative consequences for reptile survival.
26	Changes in the vegetation and reptile populations on Round Island, Mauritius, following eradication of rabbits	Oryctolagus cuniculus	Mammal	Phelsuma ornata	Reptile	Indirect impacts through interactions with other taxa	Negative	Individual level and impact on biotic interaction	commensal relationships involving native reptiles using vegetation for shelter	MN	Through grazing on Latania, rabbits alter vegetation structure and limit the use of these trees as shelter by native reptiles, with negative consequences for reptile survival.
27	Changes in the vegetation and reptile populations on Round Island, Mauritius, following eradication of rabbits	Oryctolagus cuniculus	Mammal	Phelsuma guentheri	Reptile	Indirect impacts through interactions with other taxa	Negative	Individual level and impact on biotic interaction	commensal relationships involving native reptiles using vegetation for shelter	MN	Through grazing on Latania, rabbits alter vegetation structure and limit the use of these trees as shelter by native reptiles, with negative consequences for reptile survival.
28	Changes in the vegetation and reptile populations on Round Island, Mauritius, following eradication of rabbits	Oryctolagus cuniculus	Mammal	Casarea dussumerii	Reptile	Indirect impacts through interactions with other taxa	Negative	Individual level and impact on biotic interaction	commensal relationships involving native reptiles using vegetation for shelter	MN	Through grazing on Latania, rabbits alter vegetation structure and limit the use of these trees as shelter by native reptiles, with negative consequences for reptile survival.
29	Nesting success of the Mauritius Fody Foudia rubra in relation to its use of exotic trees as nest sites	Cryptomeria japonica	Plant	Foudia rubra	Bird	Provision of habitat	Positive	Individual level	NA	MN+	When Foudia rubra nested in exotic trees, their nesting success were higher compared to when they nested in native trees
30	Nesting success of the Mauritius Fody Foudia rubra in relation to its use of exotic trees as nest sites	Eucalyptus robusta	Plant	Foudia rubra	Bird	Provision of habitat	Positive	Individual level	NA	MN+	When Foudia rubra nested in exotic trees, their nesting success were higher compared to when they nested in native trees
31	Nesting success of the Mauritius Fody Foudia rubra in relation to its use of exotic trees as nest sites	Pinus spp.	Plant	Foudia rubra	Bird	Provision of habitat	Positive	Individual level	NA	MN+	When Foudia rubra nested in exotic trees, their nesting success were higher compared to when they nested in native trees
32	Nesting success of the Mauritius Fody Foudia rubra in relation to its use of exotic trees as nest sites	Rattus rattus	Mammal	Foudia rubra	Bird	Predation	Negative	Individual level	NA	MN	Rat nest predation reduces reproductive success of native birds
33	Nesting success of the Mauritius Fody Foudia rubra in relation to its use of exotic trees as nest sites	Macaca fascicularis	Mammal	Foudia rubra	Bird	Predation	Negative	Individual level	NA	MN	Monkeys nest predation reduces reproductive success of native birds
34	The impact of controlling alien plants and animals on the snail fauna of forests of Mauritius	Rattus rattus	Mammal	Streptaxidae	Mollusc	Predation	Negative	Individual level	NA	MN	By preying on native molluscs, rats negatively affect their populations and threaten persistence.
35	Habitat composition of Mauritius kestrel home ranges	Calontes versicolor	Reptile	Falco punctatus	Bird	Provision of trophic resources	Positive	Data Deficient	NA	DD	Although kestrels were recorded preying on alien reptile, the consequences of this interaction for kestrel population remain unassessed.
36	Habitat refuges as alternatives to predator control for the conservation of endangered Mauritian birds	Rattus rattus	Mammal	Foudia rubra	Bird	Predation	Negative	Individual level	NA	MN	Rats were responsible for 54% nest predation, which decrease reproductive success
37	Habitat refuges as alternatives to predator control for the conservation of endangered Mauritian birds	Macaca fascicularis	Mammal	Foudia rubra	Bird	Predation	Negative	Individual level	NA	MN	Macaques for 37% nest predation which decrease reproductive success
38	Habitat refuges as alternatives to predator control for the conservation of endangered Mauritian birds	Cryptomeria japonica	Plant	Foudia rubra	Bird	Indirect impacts through interactions with other taxa	Positive	Individual level and impact on biotic interaction	prey–predator interactions	MN+	Reduced nest predation in alien trees demonstrated that alien trees modified prey–predator dynamics, as monkeys preyed less on nests located in alien vegetation, thereby positively influencing Foudia rubra's reproduction and survival.
39	Habitat refuges as alternatives to predator control for the conservation of endangered Mauritian birds	Eucalyptus robusta	Plant	Foudia rubra	Bird	Indirect impacts through interactions with other taxa	Positive	Individual level and impact on biotic interaction	prey–predator interactions	MN+	Reduced nest predation in alien trees demonstrated that alien trees modified prey–predator dynamics, as monkeys preyed less on nests located in alien vegetation, thereby positively influencing Foudia rubra's reproduction and survival.
40	Habitat refuges as alternatives to predator control for the conservation of endangered Mauritian birds	Pinus spp.	Plant	Foudia rubra	Bird	Indirect impacts through interactions with other taxa	Positive	Individual level and impact on biotic interaction	prey–predator interactions	MN+	Reduced nest predation in alien trees demonstrated that alien trees modified prey–predator dynamics, as monkeys preyed less on nests located in alien vegetation, thereby positively influencing Foudia rubra's reproduction and survival.
41	Invasion of pollination networks on oceanic islands: importance of invader complexes and endemic super generalists	Morinda citrifolia	Plant	Phelsuma ornata	Reptile	Provision of trophic resources	Positive	Data Deficient	NA	DD	The study recorded visits of native pollinators to alien plants, however the consequences of these interactions for native species were not evaluated.
42	Invasion of pollination networks on oceanic islands: importance of invader complexes and endemic super generalists	Leucaena leucocephala	Plant	Phelsuma ornata	Reptile	Provision of trophic resources	Positive	Data Deficient	NA	DD	The study recorded visits of native pollinators to alien plants, however the consequences of these interactions for native species were not evaluated.
43	Invasion of pollination networks on oceanic islands: importance of invader complexes and endemic super generalists	Passiflora suberosa	Plant	Phelsuma ornata	Reptile	Provision of trophic resources	Positive	Data Deficient	NA	DD	The study recorded visits of native pollinators to alien plants, however the consequences of these interactions for native species were not evaluated.
44	Invasion of pollination networks on oceanic islands: importance of invader complexes and endemic super generalists	Morinda citrifolia	Plant	Leptotes pirithous L	Insect	Provision of trophic resources	Positive	Data Deficient	NA	DD	The study recorded visits of native pollinators to alien plants, however the consequences of these interactions for native species were not evaluated.
45	Invasion of pollination networks on oceanic islands: importance of invader complexes and endemic super generalists	Stachytarpheta jamaicensis	Plant	Leptotes pirithous L	Insect	Provision of trophic resources	Positive	Data Deficient	NA	DD	The study recorded visits of native pollinators to alien plants, however the consequences of these interactions for native species were not evaluated.
46	Invasion of pollination networks on oceanic islands: importance of invader complexes and endemic super generalists	Stachytarpheta jamaicensis	Plant	Phalantha phalantha	Insect	Provision of trophic resources	Positive	Data Deficient	NA	DD	The study recorded visits of native pollinators to alien plants, however the consequences of these interactions for native species were not evaluated.
47	Invasion of pollination networks on oceanic islands: importance of invader complexes and endemic super generalists	Leucaena leucocephala	Plant	Stratiomyidae sp	Insect	Provision of trophic resources	Positive	Data Deficient	NA	DD	The study recorded visits of native pollinators to alien plants, however the consequences of these interactions for native species were not evaluated.
48	Invasion of pollination networks on oceanic islands: importance of invader complexes and endemic super generalists	Stachytarpheta jamaicensis	Plant	Stratiomyidae sp	Insect	Provision of trophic resources	Positive	Data Deficient	NA	DD	The study recorded visits of native pollinators to alien plants, however the consequences of these interactions for native species were not evaluated.
49	Invasion of pollination networks on oceanic islands: importance of invader complexes and endemic super generalists	Turnera angustifolia	Plant	Stratiomyidae sp	Insect	Provision of trophic resources	Positive	Data Deficient	NA	DD	The study recorded visits of native pollinators to alien plants, however the consequences of these interactions for native species were not evaluated.
50	Invasion of pollination networks on oceanic islands: importance of invader complexes and endemic super generalists	Turnera angustifolia	Plant	Xylocopa fenestrata (Fabr.) (Anthophoridae)	Insect	Provision of trophic resources	Positive	Data Deficient	NA	DD	The study recorded visits of native pollinators to alien plants, however the consequences of these interactions for native species were not evaluated.
51	Invasion of pollination networks on oceanic islands: importance of invader complexes and endemic super generalists	Turnera angustifolia	Plant	Megachile sp. (Megachilidae)	Insect	Provision of trophic resources	Positive	Data Deficient	NA	DD	The study recorded visits of native pollinators to alien plants, however the consequences of these interactions for native species were not evaluated.
52	Invasion of pollination networks on oceanic islands: importance of invader complexes and endemic super generalists	Stachytarpheta jamaicensis	Plant	Borbo borbonica Boisduval (Hesperidae)	Insect	Provision of trophic resources	Positive	Data Deficient	NA	DD	The study recorded visits of native pollinators to alien plants, however the consequences of these interactions for native species were not evaluated.
53	Invasion of pollination networks on oceanic islands: importance of invader complexes and endemic super generalists	Turnera angustifolia	Plant	Borbo borbonica Boisduval (Hesperidae)	Insect	Provision of trophic resources	Positive	Data Deficient	NA	DD	The study recorded visits of native pollinators to alien plants, however the consequences of these interactions for native species were not evaluated.
54	Invasion of pollination networks on oceanic islands: importance of invader complexes and endemic super generalists	Apis mellifera	Insect	Polyscias maraisiana	Plant	Dispersal facilitation	Positive	Data Deficient	NA	DD	Alien pollinators visited native flowers; however, the effectiveness of these visits and their consequences for native plant reproduction remain unassessed.
55	Invasion of pollination networks on oceanic islands: importance of invader complexes and endemic super generalists	Apis mellifera	Insect	Dracaena concinna	Plant	Dispersal facilitation	Positive	Data Deficient	NA	DD	Alien pollinators visited native flowers; however, the effectiveness of these visits and their consequences for native plant reproduction remain unassessed.
56	Invasion of pollination networks on oceanic islands: importance of invader complexes and endemic super generalists	Apis mellifera	Insect	Scaevola taccada	Plant	Dispersal facilitation	Positive	Data Deficient	NA	DD	Alien pollinators visited native flowers; however, the effectiveness of these visits and their consequences for native plant reproduction remain unassessed.
57	Invasion of pollination networks on oceanic islands: importance of invader complexes and endemic super generalists	Apis mellifera	Insect	Ipomoea macrantha	Plant	Dispersal facilitation	Positive	Data Deficient	NA	DD	Alien pollinators visited native flowers; however, the effectiveness of these visits and their consequences for native plant reproduction remain unassessed.
58	Invasion of pollination networks on oceanic islands: importance of invader complexes and endemic super generalists	Apis mellifera	Insect	Pemphis acidula	Plant	Dispersal facilitation	Positive	Data Deficient	NA	DD	Alien pollinators visited native flowers; however, the effectiveness of these visits and their consequences for native plant reproduction remain unassessed.
59	Invasion of pollination networks on oceanic islands: importance of invader complexes and endemic super generalists	Apis mellifera	Insect	Hibiscus tiliaceus	Plant	Dispersal facilitation	Positive	Data Deficient	NA	DD	Alien pollinators visited native flowers; however, the effectiveness of these visits and their consequences for native plant reproduction remain unassessed.
60	Invasion of pollination networks on oceanic islands: importance of invader complexes and endemic super generalists	Apis mellifera	Insect	Suriana maritima	Plant	Dispersal facilitation	Positive	Data Deficient	NA	DD	Alien pollinators visited native flowers; however, the effectiveness of these visits and their consequences for native plant reproduction remain unassessed.
61	Invasion of pollination networks on oceanic islands: importance of invader complexes and endemic super generalists	Apis mellifera	Insect	Argusia argentea	Plant	Dispersal facilitation	Positive	Data Deficient	NA	DD	Alien pollinators visited native flowers; however, the effectiveness of these visits and their consequences for native plant reproduction remain unassessed.
62	Invasion of pollination networks on oceanic islands: importance of invader complexes and endemic super generalists	Apis mellifera	Insect	Thespesia populnea	Plant	Dispersal facilitation	Positive	Data Deficient	NA	DD	Alien pollinators visited native flowers; however, the effectiveness of these visits and their consequences for native plant reproduction remain unassessed.
63	Invasion of pollination networks on oceanic islands: importance of invader complexes and endemic super generalists	Musca domestica	Insect	Polyscias maraisiana	Plant	Dispersal facilitation	Positive	Data Deficient	NA	DD	Alien pollinators visited native flowers; however, the effectiveness of these visits and their consequences for native plant reproduction remain unassessed.
64	Invasion of pollination networks on oceanic islands: importance of invader complexes and endemic super generalists	Musca domestica	Insect	Argusia argentea	Plant	Dispersal facilitation	Positive	Data Deficient	NA	DD	Alien pollinators visited native flowers; however, the effectiveness of these visits and their consequences for native plant reproduction remain unassessed.
65	Invasion of pollination networks on oceanic islands: importance of invader complexes and endemic super generalists	Syrphid sp	Insect	Dracaena concinna	Plant	Dispersal facilitation	Positive	Data Deficient	NA	DD	Alien pollinators visited native flowers; however, the effectiveness of these visits and their consequences for native plant reproduction remain unassessed.
66	Invasion of pollination networks on oceanic islands: importance of invader complexes and endemic super generalists	Syrphid sp	Insect	Argusia argentea	Plant	Dispersal facilitation	Positive	Data Deficient	NA	DD	Alien pollinators visited native flowers; however, the effectiveness of these visits and their consequences for native plant reproduction remain unassessed.
67	Invasion of pollination networks on oceanic islands: importance of invader complexes and endemic super generalists	Lucilia sp	Insect	Polyscias maraisiana	Plant	Dispersal facilitation	Positive	Data Deficient	NA	DD	Alien pollinators visited native flowers; however, the effectiveness of these visits and their consequences for native plant reproduction remain unassessed.
68	Invasion of pollination networks on oceanic islands: importance of invader complexes and endemic super generalists	Ornidia obesa	Insect	Polyscias maraisiana	Plant	Dispersal facilitation	Positive	Data Deficient	NA	DD	Alien pollinators visited native flowers; however, the effectiveness of these visits and their consequences for native plant reproduction remain unassessed.
69	Trees, birds and bees in Mauritius: exploitative competition between introduced honey bees and endemic nectarivorous birds?	Apis mellifera	Insect	Zosterops mauritianus	Bird	Competition	Negative	Individual level	NA	MN	Alien species compete with native birds for floral nectar, reducing resource acquisition and affecting their fitness
70	Trees, birds and bees in Mauritius: exploitative competition between introduced honey bees and endemic nectarivorous birds?	Apis mellifera	Insect	Zosterops chloronothos	Bird	Competition	Negative	Individual level	NA	MN	Alien species compete with native birds for floral nectar, reducing resource acquisition and affecting their fitness
71	Trees, birds and bees in Mauritius: exploitative competition between introduced honey bees and endemic nectarivorous birds?	Apis mellifera	Insect	Sideroxylon cinereum	Plant	Indirect impacts through interactions with other taxa	Negative	Individual level and impact on biotic interaction	Pollination	MN	Alien honey bee pollination was less effective than that of white-eyes, leading to reduced fruit set in both Sideroxylon species and disruption of endemic plant–pollinator interactions, thereby impacting both performance and ecological processes.
72	Trees, birds and bees in Mauritius: exploitative competition between introduced honey bees and endemic nectarivorous birds?	Apis mellifera	Insect	Sideroxylon puberulum	Plant	Indirect impacts through interactions with other taxa	Negative	Individual level and impact on biotic interaction	Pollination	MN	Alien honey bee pollination was less effective than that of white-eyes, leading to reduced fruit set in both Sideroxylon species and disruption of endemic plant–pollinator interactions, thereby impacting both performance and ecological processes.
73	An ecological basis for control of mongoose Herpestes javanicus in Mauritius, is eradication possible?	Herpestes javanicus	Mammal	Nesoenas mayeri	Bird	Predation	Negative	Individual level	NA	MC	Herpestes javanicus diet revealed that 6% consisted of native birds, reflecting predation that negatively influences their performance.
74	Observations on the effect of nectar-robbery on the reproductive succes of Aeranthes arachnitis (Orchidaceae)	Pheidole megacephala	Insect	Aeranthes arachnites	Plant	Indirect impacts through interactions with other taxa	Negative	Individual level	NA	MN	Aeranthes arachnites experienced 64.3% - 100% floral nectar loss due to alien ants, and fruiting success fell below 5% at three sites. While the study suggested that nectar depletion could reduce pollinator visitation and subsequent reproduction, this interaction was not empirically tested.
75	Observations on the effect of nectar-robbery on the reproductive succes of Aeranthes arachnitis (Orchidaceae)	Technomyrmex albipes	Insect	Aeranthes arachnites	Plant	Indirect impacts through interactions with other taxa	Negative	Individual level	NA	MN	Aeranthes arachnites experienced 64.3% - 100% floral nectar loss due to alien ants, and fruiting success fell below 5% at three sites. While the study suggested that nectar depletion could reduce pollinator visitation and subsequent reproduction, this interaction was not empirically tested.
76	Observations on the effect of nectar-robbery on the reproductive succes of Aeranthes arachnitis (Orchidaceae)	Tetramorium insolens	Insect	Aeranthes arachnites	Plant	Indirect impacts through interactions with other taxa	Negative	Individual level	NA	MN	Aeranthes arachnites experienced 64.3% - 100% floral nectar loss due to alien ants, and fruiting success fell below 5% at three sites. While the study suggested that nectar depletion could reduce pollinator visitation and subsequent reproduction, this interaction was not empirically tested.
77	Taeniophyllum coxii (Summerh.) Summerh. (Orchidaceae): A New Record for Mauritius, Indian Ocean	Psidium cattleyanum	Plant	Taeniophyllum coxii	Plant	Provision of habitat	Positive	Data Deficient	NA	DD	Nine plants of Taeniophyllum coxii were observed growing in a dense colony on the trunks of the invasive Psidium cattleyanum; however, the ecological consequences of this association for native species were not evaluated
78	Continued decline and conservation needs of the endangered Mauritius olive white-eye Zosterops chloronothos	Pinus elliotti	Plant	Zosterops chloronothos	Bird	Provision of habitat	Positive	Individual level	NA	MN	Olive white-eyes showed more stable populations in exotic trees
79	Continued decline and conservation needs of the endangered Mauritius olive white-eye Zosterops chloronothos	Cryptomeria japonica	Plant	Zosterops chloronothos	Bird	Provision of habitat	Positive	Individual level	NA	MN	Olive white-eyes showed more stable populations in exotic trees
80	Macro- and microhabitat use of Telfair’s skink (Leiolopisma telfairii) on Round Island, Mauritius: implications for their translocation	Solanum americanum	Plant	Leiolopisma telfairii	Reptile	Provision of trophic resources	Positive	Data Deficient	NA	DD	Alien plants were recorded in the diet of the Telfair’s skink, suggesting a potentially positive interaction; however, whether this enhance the fitness of Telfair skink remains unassessed.
81	Macro- and microhabitat use of Telfair’s skink (Leiolopisma telfairii) on Round Island, Mauritius: implications for their translocation	Passiflora suberosa	Plant	Leiolopisma telfairii	Reptile	Provision of trophic resources	Positive	Data Deficient	NA	DD	Alien plants were recorded in the diet of the Telfair’s skink, suggesting a potentially positive interaction; however, whether this enhance the fitness of Telfair skink remains unassessed.
82	Macro- and microhabitat use of Telfair’s skink (Leiolopisma telfairii) on Round Island, Mauritius: implications for their translocation	Achyranthes aspera	Plant	Leiolopisma telfairii	Reptile	Provision of trophic resources	Positive	Data Deficient	NA	DD	Alien plants were recorded in the diet of the Telfair’s skink, suggesting a potentially positive interaction; however, whether this enhance the fitness of Telfair skink remains unassessed.
83	Macro- and microhabitat use of Telfair’s skink (Leiolopisma telfairii) on Round Island, Mauritius: implications for their translocation	Tridax procumbens	Plant	Leiolopisma telfairii	Reptile	Provision of trophic resources	Positive	Data Deficient	NA	DD	Alien plants were recorded in the diet of the Telfair’s skink, suggesting a potentially positive interaction; however, whether this enhance the fitness of Telfair skink remains unassessed.
84	An investigation into the role of the Mauritian flying fox, Pteropus niger, in forest regeneration	Mangifera indica	Plant	Pteropus niger	Mammal	Provision of trophic resources	Positive	Data Deficient	NA	DD	Introduced plant species form 50% of the diet of Pteropus niger suggesting a potentially positive interaction; however, whether this enhance the fitness of fruit bats remains unassessed
85	An investigation into the role of the Mauritian flying fox, Pteropus niger, in forest regeneration	Chrysalidocarpus lutescens	Plant	Pteropus niger	Mammal	Provision of trophic resources	Positive	Data Deficient	NA	DD	Introduced plant species form 50% of the diet of Pteropus niger suggesting a potentially positive interaction; however, whether this enhance the fitness of fruit bats remains unassessed
86	An investigation into the role of the Mauritian flying fox, Pteropus niger, in forest regeneration	Terminalia catappa	Plant	Pteropus niger	Mammal	Provision of trophic resources	Positive	Data Deficient	NA	DD	Introduced plant species form 50% of the diet of Pteropus niger suggesting a potentially positive interaction; however, whether this enhance the fitness of fruit bats remains unassessed
87	An investigation into the role of the Mauritian flying fox, Pteropus niger, in forest regeneration	Artocarpus heterophyllus	Plant	Pteropus niger	Mammal	Provision of trophic resources	Positive	Data Deficient	NA	DD	Introduced plant species form 50% of the diet of Pteropus niger suggesting a potentially positive interaction; however, whether this enhance the fitness of fruit bats remains unassessed
88	An investigation into the role of the Mauritian flying fox, Pteropus niger, in forest regeneration	Melaleuca citrina	Plant	Pteropus niger	Mammal	Provision of trophic resources	Positive	Data Deficient	NA	DD	Introduced plant species form 50% of the diet of Pteropus niger suggesting a potentially positive interaction; however, whether this enhance the fitness of fruit bats remains unassessed
89	An investigation into the role of the Mauritian flying fox, Pteropus niger, in forest regeneration	Psidium cattleyanum	Plant	Pteropus niger	Mammal	Provision of trophic resources	Positive	Data Deficient	NA	DD	Introduced plant species form 50% of the diet of Pteropus niger suggesting a potentially positive interaction; however, whether this enhance the fitness of fruit bats remains unassessed
90	An investigation into the role of the Mauritian flying fox, Pteropus niger, in forest regeneration	Psidium guajava	Plant	Pteropus niger	Mammal	Provision of trophic resources	Positive	Data Deficient	NA	DD	Introduced plant species form 50% of the diet of Pteropus niger suggesting a potentially positive interaction; however, whether this enhance the fitness of fruit bats remains unassessed
91	An investigation into the role of the Mauritian flying fox, Pteropus niger, in forest regeneration	Syzygium jambos	Plant	Pteropus niger	Mammal	Provision of trophic resources	Positive	Data Deficient	NA	DD	Introduced plant species form 50% of the diet of Pteropus niger suggesting a potentially positive interaction; however, whether this enhance the fitness of fruit bats remains unassessed
92	An investigation into the role of the Mauritian flying fox, Pteropus niger, in forest regeneration	Madhuca latifolia	Plant	Pteropus niger	Mammal	Provision of trophic resources	Positive	Data Deficient	NA	DD	Introduced plant species form 50% of the diet of Pteropus niger suggesting a potentially positive interaction; however, whether this enhance the fitness of fruit bats remains unassessed
93	An investigation into the role of the Mauritian flying fox, Pteropus niger, in forest regeneration	Mimusops coriacea	Plant	Pteropus niger	Mammal	Provision of trophic resources	Positive	Data Deficient	NA	DD	Introduced plant species form 50% of the diet of Pteropus niger suggesting a potentially positive interaction; however, whether this enhance the fitness of fruit bats remains unassessed
94	The need for enemy-free space: the impact of an invasive gecko on island endemics	Hemidactylus frenatus	Reptile	Nactus coindemirensis	Reptile	Competition	Negative	Individual level	NA	MN	Spatial competition from Hemidactylus frenatus limits the availability of refuge for native reptiles, leaving them less protected and thereby reducing their chances of survival.
95	The need for enemy-free space: the impact of an invasive gecko on island endemics	Hemidactylus frenatus	Reptile	Nactus durrelli	Reptile	Competition	Negative	Individual level	NA	MN	Spatial competition from Hemidactylus frenatus limits the availability of refuge for native reptiles, leaving them less protected and thereby reducing their chances of survival.
96	The need for enemy-free space: the impact of an invasive gecko on island endemics	Hemidactylus frenatus	Reptile	Nactus coindemirensis	Reptile	Predation	Negative	Individual level	NA	MN	Predation by Hemidactylus frenatus on native reptiles directly decreases their survival
97	The need for enemy-free space: the impact of an invasive gecko on island endemics	Hemidactylus frenatus	Reptile	Nactus durrelli	Reptile	Predation	Negative	Individual level	NA	MN	Predation by Hemidactylus frenatus on native reptiles directly decreases their survival
98	Current decline of the ‘Dodo tree’: a case of broken-down interactions with extinct species or the result of new interactions with alien invaders	Alien plants	Plant	Sideroxylon grandiflorum	Plant	Competition	Negative	Individual level	NA	MN	The presence of alien plants reduced flower and fruit production in Sideroxylon grandiflorum, indicating a negative impact on fitness of individual
99	Current decline of the ‘Dodo tree’: a case of broken-down interactions with extinct species or the result of new interactions with alien invaders	Macaca fascicularis	Mammal	Sideroxylon grandiflorum	Plant	Grazing/Herbivory/Browsing	Negative	Individual level	NA	MN	Consumption of unripe fruits by monkeys hindered seed maturation and decreased germination, thereby limiting regeneration.
100	Habitat structure affects reproductive success of the rare endemic tree Syzygium mamillatum (Myrtaceae) in restored and unrestored sites in Mauritius	Polyhymno sp.	Insect	Syzygium mamillatum	Plant	Grazing/Herbivory/Browsing	Negative	Individual level	NA	MN	Flower bud destruction by Polyhymno sp. decreased the reproductive success of native plants.
101	Habitat structure affects reproductive success of the rare endemic tree Syzygium mamillatum (Myrtaceae) in restored and unrestored sites in Mauritius	Pycnonotus jocosus	Bird	Syzygium mamillatum	Plant	Dispersal facilitation	Positive	Data Deficient	NA	DD	The red-whiskered bulbul may act as a more efficient pollinator; however, its effectiveness was not quantified, and the impact on native plant reproduction remains unassessed.
102	Habitat structure affects reproductive success of the rare endemic tree Syzygium mamillatum (Myrtaceae) in restored and unrestored sites in Mauritius	Alien plants	Plant	Syzygium mamillatum	Plant	Indirect impacts through interactions with other taxa	Positive	Individual level and impact on biotic interaction	Pollination	MN+	In invaded sites, higher visitation rates to native trees by birds led to increased fruit and seed set, indicating that alien plants may enhance bird–plant pollination interactions and positively affect native reproductive output.
103	Competition or co-existence of reintroduced, critically endangered {Mauritius} fodies and invasive {Madagascar} fodies in lowland {Mauritius}?	Foudia madagasceriensis	Bird	Foudia rubra	Bird	Competition	Neutral	Population level	NA	NA	By monitoring population growth and breeding success of the native fody alongside the alien fody, the study concluded that their interaction reflected coexistence, indicating a neutral impact.
104	Trichomonas gallinae in Mauritian columbids: implications for an endangered endemic	Streptopelia picturata	Bird	Nesoenas mayeri	Bird	Transmission of disease	Negative	Data Deficient	NA	DD	The potential for alien columbids to transmit diseases to Pink pigeon has been suggested
105	Trichomonas gallinae in Mauritian columbids: implications for an endangered endemic	Streptopelia chinensis	Bird	Nesoenas mayeri	Bird	Transmission of disease	Negative	Data Deficient	NA	DD	The potential for alien columbids to transmit diseases to Pink pigeon has been suggested
106	Trichomonas gallinae in Mauritian columbids: implications for an endangered endemic	Geopelia striata	Bird	Nesoenas mayeri	Bird	Transmission of disease	Negative	Data Deficient	NA	DD	The potential for alien columbids to transmit diseases to Pink pigeon has been suggested
107	Indirect interactions between invasive and native plants via pollinators	Apis mellifera	Insect	Bertiera zaluzania	Plant	Dispersal facilitation	Positive	Data Deficient	NA	DD	Although Apis mellifera was recorded as the most frequent visitor to Bertiera zaluzania, whether these visits resulted in effective pollination remains unknown.
108	Indirect interactions between invasive and native plants via pollinators	Psidium cattleyanum	Plant	Bertiera zaluzania	Plant	Indirect impacts through interactions with other taxa	Neutral	Impact on biotic interaction	Pollination	NA	Pollination rates of Bertiera zaluzania did not differ between sites invaded by Psidium cattleyanum and non-invaded forest, indicating a neutral impact of invasion on this interaction.
109	Invasive ants disrupt gecko pollination and seed dispersal of the endangered plant Roussea simplex in Mauritius	Technomyrmex albipes	Insect	Phelsuma cepediana	Reptile	Competition	Negative	Individual level	NA	MC	Ants displayed aggressive behaviour while competing for nectar, thereby limiting resource acquisition by native reptiles, potentially impacting its fitness
110	Invasive ants disrupt gecko pollination and seed dispersal of the endangered plant Roussea simplex in Mauritius	Technomyrmex albipes	Insect	Roussea simplex	Plant	Indirect impacts through interactions with other taxa	Negative	Individual level and impact on biotic interaction	Seed dispersal	MN	Flowers infested by ants showed markedly reduced seed set, owing to the absence of gecko visitation seed dispersal, highlighting demographic consequences mediated through disrupted plant–pollinator interactions.
111	Rapid degradation of a Mauritian rainforest following 60 years of plant invasion	Alien plants	Plant	Native plants	Plant	Competition	Negative	Population level	NA	MO	The presence of alien plants was associated with reduced richness, density, and basal area of native plant communities.
112	Increasing use of exotic forestry tree species as refuges from nest predation by the critically endangered Mauritius fody Foudia rubra	Cryptomeria japonica	Plant	Foudia rubra	Bird	Provision of habitat	Positive	Individual level	NA	MN	The majority of Foudia rubra were recorded nesting in exotic trees, indicating a demographic reliance on alien vegetation for reproduction.
113	Increasing use of exotic forestry tree species as refuges from nest predation by the critically endangered Mauritius fody Foudia rubra	Pinus spp.	Plant	Foudia rubra	Bird	Provision of habitat	Positive	Individual level	NA	MN	The majority of Foudia rubra were recorded nesting in exotic trees, indicating a demographic reliance on alien vegetation for reproduction.
114	Community structure of pollination webs of Mauritian heathland habitats	Apis mellifera	Insect	Phelsuma cepediana	Reptile	Competition	Negative	Individual level and impact on biotic interaction	Pollination	MC	Aggressive competition from bees limited reptile access to floral nectar, reducing access to the resource.
115	Community structure of pollination webs of Mauritian heathland habitats	Alien plants	Plant	Zosterops mauritianus	Bird	Structural impact	Negative	Population level and impact on biotic interaction	Pollination	MO	Invaded sites supported fewer bird species and lower abundances than weeded sites and exhibited very low pollinator visitation, reflecting reduced pollination services.
116	Community structure of pollination webs of Mauritian heathland habitats	Alien plants	Plant	Phelsuma cepediana	Reptile	Structural impact	Negative	Population level and impact on biotic interaction	Pollination	MO	Invaded sites supported lower reptile abundances than weeded sites and exhibited very low pollinator visitation, reflecting reduced pollination services.
117	Community structure of pollination webs of Mauritian heathland habitats	Alien plants	Plant	Native insects	Insect	Structural impact	Negative	Population level and impact on biotic interaction	Pollination	MO	Invaded sites exhibited reduced arthropod diversity compared to weeded areas, and pollinator visitation was markedly lower, reflecting diminished pollination services.
118	Gut passage effect of the introduced red-whiskered bulbul (Pycnonotus jocosus) on germination of invasive plant species in Mauritius	Pycnonotus jocosus	Bird	Native plants	Plant	Indirect impacts through interactions with other taxa	Negative	Data Deficient	NA	DD	The red-whiskered bulbul has been suggested as a potential driver of rapid spread of fleshy-fruited invasive plants into native habitats; however, this role was not empirically evaluated.
119	Contrasting effects of an invasive ant on a native and an invasive plant	Technomyrmex albipes	Insect	Scaevola taccada	Plant	Indirect impacts through interactions with other taxa	Negative	Individual level and impact on biotic interaction	Herbivory	MN	Technomyrmex albipes facilitated the sap-sucking hemipteran Heteropsylla cubana, resulting in reduced growth and fruit production. In addition, ant tending increased herbivory pressure on Scaevola taccada by promoting higher abundances of hemipterans (Paratachardina nigra and Icerya seychellarum).
120	Diet composition of the invasive red-whiskered bulbul Pycnonotus jocosus in Mauritius	Pycnonotus jocosus	Bird	Ficus reflexa	Plant	Dispersal facilitation	Positive	Data Deficient	NA	DD	The bird was observed feeding on Ficus reflexa and might act as a seed disperser; however, its effectiveness in dispersal was not evaluated.
121	Diet composition of the invasive red-whiskered bulbul Pycnonotus jocosus in Mauritius	Pycnonotus jocosus	Bird	Harungana madagascariensis	Plant	Dispersal facilitation	Positive	Data Deficient	NA	DD	The bird was observed feeding on Harungana madagascariensis and might act as a seed disperser; however, its effectiveness in dispersal was not evaluated.
122	Diet composition of the invasive red-whiskered bulbul Pycnonotus jocosus in Mauritius	Pycnonotus jocosus	Bird	Native plants	Plant	Indirect impacts through interactions with other taxa	Negative	Data Deficient	NA	DD	Pycnonotus jocosus primarily consumed alien plants and was suggested to disperse their seeds, however, this role was not empirically evaluated.
123	Recovery of indigenous butterfly community following control of invasive alien plants in a tropical island’s wet forests	Alien plants (Psidium cattleyanum, Syzygium jambos, Ossaea marginata,Ardisia crenata)	Plant	Amauris phoedon	Insect	Structural impact	Negative	Population level	NA	MO	Restored forests supported greater butterfly abundance and species richness compared to invaded forests, reflecting a positive demographic response to restoration.
124	Recovery of indigenous butterfly community following control of invasive alien plants in a tropical island’s wet forests	Alien plants (Psidium cattleyanum, Syzygium jambos, Ossaea marginata,Ardisia crenata)	Plant	Danaus plexippus	Insect	Structural impact	Negative	Population level	NA	MO	Restored forests supported greater butterfly abundance and species richness compared to invaded forests, reflecting a positive demographic response to restoration.
125	Recovery of indigenous butterfly community following control of invasive alien plants in a tropical island’s wet forests	Alien plants (Psidium cattleyanum, Syzygium jambos, Ossaea marginata,Ardisia crenata)	Plant	Euploea euphon euphon	Insect	Structural impact	Negative	Population level	NA	MO	Restored forests supported greater butterfly abundance and species richness compared to invaded forests, reflecting a positive demographic response to restoration.
126	Recovery of indigenous butterfly community following control of invasive alien plants in a tropical island’s wet forests	Alien plants (Psidium cattleyanum, Syzygium jambos, Ossaea marginata,Ardisia crenata)	Plant	Henotesia narcissus narcissus	Insect	Structural impact	Negative	Population level	NA	MO	Restored forests supported greater butterfly abundance and species richness compared to invaded forests, reflecting a positive demographic response to restoration.
127	Recovery of indigenous butterfly community following control of invasive alien plants in a tropical island’s wet forests	Alien plants (Psidium cattleyanum, Syzygium jambos, Ossaea marginata,Ardisia crenata)	Plant	Leptotes pirithous	Insect	Structural impact	Negative	Population level	NA	MO	Restored forests supported greater butterfly abundance and species richness compared to invaded forests, reflecting a positive demographic response to restoration.
128	Recovery of indigenous butterfly community following control of invasive alien plants in a tropical island’s wet forests	Alien plants (Psidium cattleyanum, Syzygium jambos, Ossaea marginata,Ardisia crenata)	Plant	Neptis frobenia	Insect	Structural impact	Negative	Population level	NA	MO	Restored forests supported greater butterfly abundance and species richness compared to invaded forests, reflecting a positive demographic response to restoration.
129	Recovery of indigenous butterfly community following control of invasive alien plants in a tropical island’s wet forests	Alien plants (Psidium cattleyanum, Syzygium jambos, Ossaea marginata,Ardisia crenata)	Plant	Papilio manlius	Insect	Structural impact	Negative	Population level	NA	MO	Restored forests supported greater butterfly abundance and species richness compared to invaded forests, reflecting a positive demographic response to restoration.
130	Recovery of indigenous butterfly community following control of invasive alien plants in a tropical island’s wet forests	Alien plants (Psidium cattleyanum, Syzygium jambos, Ossaea marginata,Ardisia crenata)	Plant	Phalanta phalantha	Insect	Structural impact	Negative	Population level	NA	MO	Restored forests supported greater butterfly abundance and species richness compared to invaded forests, reflecting a positive demographic response to restoration.
131	Recovery of indigenous butterfly community following control of invasive alien plants in a tropical island’s wet forests	Alien plants (Psidium cattleyanum, Syzygium jambos, Ossaea marginata,Ardisia crenata)	Plant	Catopsilia thauruma	Insect	Structural impact	Negative	Population level	NA	MO	Restored forests supported greater butterfly abundance and species richness compared to invaded forests, reflecting a positive demographic response to restoration.
132	Resurrecting extinct interactions with extant substitutes	Aldabrachelys gigantea	Reptile	Diospyros egrettarum	Plant	Dispersal facilitation	Positive	Individual level	NA	MN	Tortoises ingest the large fruits and disperse substantial numbers of ebony seeds, but tortoise gut passage also improved seed germination, leading to the widespread, successful establishment of new ebony seedlings.
133	Environmentally-induced shifts in behavior intensify indirect competition by an invasive gecko in Mauritius	Hemidactylus frenatus	Reptile	Phelsuma ornata	Reptile	Competition	Negative	Individual level	NA	MN	In the presence of the alien Hemidactylus frenatus, P. ornata may increase cannibalism of its smaller conspecifics, suggesting that its offspring or juveniles are suffering higher mortality.
134	Control of invasive alien weeds averts imminent plant extinction	Alien plants	Plant	Ixora vaughanii	Plant	Competition	Negative	Community level	NA	MR	Invasion by alien plants led to the local extinction of Ixora vaughanii, which reappeared once invasive plants were removed.
135	Control of invasive alien weeds averts imminent plant extinction	Alien plants	Plant	Nervilia bicarinata	Plant	Competition	Negative	Community level	NA	MR	Invasion by alien plants led to the local extinction of Nervilia bicarinata, which reappeared once invasive plants were removed.
136	Control of invasive alien weeds averts imminent plant extinction	Alien plants	Plant	Chassalia lanceolata	Plant	Competition	Negative	Community level	NA	MO	The presence of alien plants was associated with reduced species richness and abundance of native communities.
137	Control of invasive alien weeds averts imminent plant extinction	Alien plants	Plant	Gaertnera hirtiflora	Plant	Competition	Negative	Community level	NA	MO	The presence of alien plants was associated with reduced species richness and abundance of native communities.
138	Control of invasive alien weeds averts imminent plant extinction	Alien plants	Plant	Canarium paniculatum	Plant	Competition	Negative	Community level	NA	MO	The presence of alien plants was associated with reduced species richness and abundance of native communities.
139	Control of invasive alien weeds averts imminent plant extinction	Alien plants	Plant	Diospyros nodosa	Plant	Competition	Negative	Community level	NA	MO	The presence of alien plants was associated with reduced species richness and abundance of native communities.
140	Control of invasive alien weeds averts imminent plant extinction	Alien plants	Plant	Elaeocarpus integrifolius	Plant	Competition	Negative	Community level	NA	MO	The presence of alien plants was associated with reduced species richness and abundance of native communities.
141	Control of invasive alien weeds averts imminent plant extinction	Alien plants	Plant	Macaranga mauritiana	Plant	Competition	Negative	Community level	NA	MO	The presence of alien plants was associated with reduced species richness and abundance of native communities.
142	Control of invasive alien weeds averts imminent plant extinction	Alien plants	Plant	Sideroxylon grandiflorum	Plant	Competition	Negative	Community level	NA	MO	The presence of alien plants was associated with reduced species richness and abundance of native communities.
143	Control of invasive alien weeds averts imminent plant extinction	Alien plants	Plant	Zanthoxylum heterophyllum (Lam.) Smith	Plant	Competition	Negative	Community level	NA	MO	The presence of alien plants was associated with reduced species richness and abundance of native communities.
144	Control of invasive alien weeds averts imminent plant extinction	Alien plants	Plant	Bremeria landia	Plant	Competition	Negative	Community level	NA	MO	The presence of alien plants was associated with reduced species richness and abundance of native communities.
145	Control of invasive alien weeds averts imminent plant extinction	Alien plants	Plant	Dodonaea viscosa	Plant	Competition	Negative	Community level	NA	MO	The presence of alien plants was associated with reduced species richness and abundance of native communities.
146	Control of invasive alien weeds averts imminent plant extinction	Alien plants	Plant	Erythroxylum hypericifolium	Plant	Competition	Negative	Community level	NA	MO	The presence of alien plants was associated with reduced species richness and abundance of native communities.
147	Control of invasive alien weeds averts imminent plant extinction	Alien plants	Plant	Ficus rubra	Plant	Competition	Negative	Community level	NA	MO	The presence of alien plants was associated with reduced species richness and abundance of native communities.
148	Control of invasive alien weeds averts imminent plant extinction	Alien plants	Plant	Harungana madagascariensis	Plant	Competition	Negative	Community level	NA	MO	The presence of alien plants was associated with reduced species richness and abundance of native communities.
149	Control of invasive alien weeds averts imminent plant extinction	Alien plants	Plant	Phyllanthus casticum	Plant	Competition	Negative	Community level	NA	MO	The presence of alien plants was associated with reduced species richness and abundance of native communities.
150	Control of invasive alien weeds averts imminent plant extinction	Alien plants	Plant	Pittosporum ferrugineum	Plant	Competition	Negative	Community level	NA	MO	The presence of alien plants was associated with reduced species richness and abundance of native communities.
151	Control of invasive alien weeds averts imminent plant extinction	Alien plants	Plant	Polyscias dichrostachya	Plant	Competition	Negative	Community level	NA	MO	The presence of alien plants was associated with reduced species richness and abundance of native communities.
152	Control of invasive alien weeds averts imminent plant extinction	Alien plants	Plant	Polyscias maraisiana	Plant	Competition	Negative	Community level	NA	MO	The presence of alien plants was associated with reduced species richness and abundance of native communities.
153	Control of invasive alien weeds averts imminent plant extinction	Alien plants	Plant	Polyscias sp.	Plant	Competition	Negative	Community level	NA	MO	The presence of alien plants was associated with reduced species richness and abundance of native communities.
154	Control of invasive alien weeds averts imminent plant extinction	Alien plants	Plant	Psiadia penninervia	Plant	Competition	Negative	Community level	NA	MO	The presence of alien plants was associated with reduced species richness and abundance of native communities.
155	Control of invasive alien weeds averts imminent plant extinction	Alien plants	Plant	Psiadia viscosa	Plant	Competition	Negative	Community level	NA	MO	The presence of alien plants was associated with reduced species richness and abundance of native communities.
156	Control of invasive alien weeds averts imminent plant extinction	Alien plants	Plant	Secamone dilapidans	Plant	Competition	Negative	Community level	NA	MO	The presence of alien plants was associated with reduced species richness and abundance of native communities.
157	Control of invasive alien weeds averts imminent plant extinction	Alien plants	Plant	Urera acuminata	Plant	Competition	Negative	Community level	NA	MO	The presence of alien plants was associated with reduced species richness and abundance of native communities.
158	A new native and critically endangered fern for Mauritius: Elaphoglossum coursii Tardieu (Dryopteridaceae)	Ravenala madagascariensis	Plant	Elaphoglossum coursii	Plant	Provision of habitat	Positive	Data Deficient	NA	DD	Elaphoglossum courii was found established on the Ravenala madagascariensis, but the impact of this association was not assessed.
159	Two new records of Jumellea Orchidaceae for Mauritius (Mascarene Islands) and their conservation status	Psidium cattleyanum	Plant	Jumellea	Plant	Other direct physical disturbance	Negative	Data Deficient	NA	DD	Psidium cattleianum has been suggested to negatively affect epiphytic orchids, as its habit of frequently shedding bark may remove established individuals;
160	Two new records of Jumellea Orchidaceae for Mauritius (Mascarene Islands) and their conservation status	Alien plants	Plant	Jumellea	Plant	Physical impact on ecosystem	Negative	Data Deficient	NA	DD	In the presence of alien plants, Jumellea sp might colonise fewer native trees; however, this impact on biotic interaction was not empirically evaluated.
161	Two new records of Jumellea Orchidaceae for Mauritius (Mascarene Islands) and their conservation status	Macaca fascicularis	Mammal	Jumellea	Plant	Grazing/Herbivory/Browsing	Negative	Individual level	NA	MN	Alien monkeys preferentially attacked larger orchids like Jumellea, reducing their survival
162	Ingestion by an endemic frugivore enhances seed germination of endemic plant species but decreases seedling survival of exotics	Passiflora suberosa	Plant	Leiolopisma telfairii	Reptile	Provision of trophic resources	Positive	Data Deficient	NA	DD	Leiolopisma telfairii fed on alien fruits of Passiflora suberosa, the demographic consequences of this interaction remain unassessed.
163	Ingestion by an endemic frugivore enhances seed germination of endemic plant species but decreases seedling survival of exotics	Solanum nigrum	Plant	Leiolopisma telfairii	Reptile	Provision of trophic resources	Positive	Data Deficient	NA	DD	Leiolopisma telfairii fed on alien fruits of Solanum nigrum, the demographic consequences of this interaction remain unassessed.
164	Invasive alien plants elicit reduced production of flowers and fruits in various native forest species on the tropical island of Mauritius (Mascarenes, Indian Ocean)	Alien plants	Plant	Psathura borbonica	Plant	Competition	Negative	Individual level	NA	MN	The presence of alien plants was associated with decreased flower and fruit production
165	Invasive alien plants elicit reduced production of flowers and fruits in various native forest species on the tropical island of Mauritius (Mascarenes, Indian Ocean)	Alien plants	Plant	Ixora parviflora Lam	Plant	Competition	Negative	Individual level	NA	MN	The presence of alien plants was associated with decreased flower and fruit production
166	Invasive alien plants elicit reduced production of flowers and fruits in various native forest species on the tropical island of Mauritius (Mascarenes, Indian Ocean)	Alien plants	Plant	Memecylon ovatifolium	Plant	Competition	Negative	Individual level	NA	MN	The presence of alien plants was associated with decreased flower and fruit production
167	Invasive alien plants elicit reduced production of flowers and fruits in various native forest species on the tropical island of Mauritius (Mascarenes, Indian Ocean)	Alien plants	Plant	Gaertnera psychotrioides	Plant	Competition	Negative	Individual level	NA	MN	The presence of alien plants was associated with decreased flower and fruit production
168	Invasive alien plants elicit reduced production of flowers and fruits in various native forest species on the tropical island of Mauritius (Mascarenes, Indian Ocean)	Alien plants	Plant	Tabernaemontana persicariifolia	Plant	Competition	Negative	Individual level	NA	MN	The presence of alien plants was associated with decreased flower and fruit production
169	Invasive alien plants elicit reduced production of flowers and fruits in various native forest species on the tropical island of Mauritius (Mascarenes, Indian Ocean)	Alien plants	Plant	Erythrospermum monticola	Plant	Competition	Negative	Individual level	NA	MN	The presence of alien plants was associated with decreased flower and fruit production
170	Invasive alien plants elicit reduced production of flowers and fruits in various native forest species on the tropical island of Mauritius (Mascarenes, Indian Ocean)	Alien plants	Plant	Eugenia pollicina	Plant	Competition	Negative	Individual level	NA	MN	The presence of alien plants was associated with decreased flower and fruit production
171	Invasive alien plants elicit reduced production of flowers and fruits in various native forest species on the tropical island of Mauritius (Mascarenes, Indian Ocean)	Alien plants	Plant	Diospyros tessellaria	Plant	Competition	Negative	Individual level	NA	MN	The presence of alien plants was associated with decreased flower and fruit production
172	Eugenia alletiana (Myrtaceae), a new critically endangered species endemic to the island of Mauritius	Macaca fascicularis	Mammal	Eugenia alletiana	Plant	Grazing/Herbivory/Browsing	Negative	Individual level	NA	MN	The large fruits of E. alletiana were observed to be picked and chewed by invasive monkeys before ripening, resulting in the destruction of developing seeds and reduced regeneration potential
173	Eugenia alletiana (Myrtaceae), a new critically endangered species endemic to the island of Mauritius	Rattus rattus	Mammal	Eugenia alletiana	Plant	Predation	Negative	Individual level	NA	MN	Rat predation destroyed seeds, thereby reducing the potential for germination and recruitment of native plants.
174	Eugenia alletiana (Myrtaceae), a new critically endangered species endemic to the island of Mauritius	Alien plants	Plant	Eugenia alletiana	Plant	Competition	Negative	Individual level	NA	MN	All seedlings (N = 25) occurred exclusively within weed-free areas, indicating that alien plants suppressed native recruitment.
175	Assessing the potential to restore historic grazing ecosystems with tortoise ecological replacements	Aldabrachelys gigantea	Reptile	Native plants	Plant	Indirect impacts through interactions with other taxa	Positive	Data Deficient	NA	DD	Grazing by tortoises significantly reduced cover, height, and seed production of non-native plants; however, the potential indirect benefits for native tree recruitment were not evaluated.
176	Assessing the potential to restore historic grazing ecosystems with tortoise ecological replacements	Astrochelys radiata	Reptile	Native plants	Plant	Indirect impacts through interactions with other taxa	Positive	Data Deficient	NA	DD	Grazing by tortoises significantly reduced cover, height, and seed production of non-native plants; however, the potential indirect benefits for native tree recruitment were not evaluated.
177	Habitat selection of the Mauritian lowland forest day gecko at multiple spatial scales: A baseline for translocation	Haematoxylum campechianum	Plant	Phelsuma guimbeaui	Reptile	Provision of habitat	Positive	Data Deficient	NA	DD	Phelsuma guimbeaui were observed using the alien tree as habitat to a moderate extent; however, the consequences of this association for native populations remain unassessed.
178	Ecological effects of the invasive giant Madagascar day gecko on endemic Mauritian geckos: applications of binomial-mixture and species distribution models	Phelsuma grandis	Reptile	Phelsuma species	Reptile	Competition	Negative	Community level	NA	MR	In sites invaded by Phelsuma grandis, endemic gecko abundance was reduced by 89% compared to uninvaded sites, and the endemic species was extirpated from four of the ten invaded sites surveyed.
179	Dietary competition between the alien asian musk shrew Suncus murinus and a re‐introduced population of Telfair's skink Leiolopisma telfairii	Suncus murinus	Mammal	Leiolopisma telfairii	Reptile	Competition	Negative	Data Deficient	NA	DD	The Telfair’s skink and shrews exhibited prey overlap; however, the demographic or ecological consequences of this interaction remain unassessed.
180	Invasive alien plants progress to dominate protected and best-preserved wet forests of an oceanic island	Alien plants (Justicia gendarussa, Cinnamomum verum, Litsea glutinosa, Litsea monopetala, Hiptage benghalensis,Ossaea marginata,Psidium cattleyanum,Syzygium jambos,Ligustrum robustum,Pinus elliottii,Ardisia elliptica, Rubus alceifolius, Rubus fraxinifolius, Flacourtia jangomas, Ravenala madagascariensis, Camellia sinensis, Wikstroemia indica)	Plant	Labourdonnaisia glauca	Plant	Competition	Negative	Population level	NA	MO	Alien plant suppressed regeneration of native woody plants, as evidenced by shifts in their size–frequency distribution.
181	Invasive alien plants progress to dominate protected and best-preserved wet forests of an oceanic island	Alien plants (Justicia gendarussa,Cinnamomum verum, Litsea glutinosa, Litsea monopetala, Hiptage benghalensis,Ossaea marginata,Psidium cattleianum,Syzygium jambos,Ligustrum robustum,Pinus elliottii,Ardisia elliptica, Rubus alceifolius, Rubus fraxinifolius, Flacourtia jangomas, Ravenala madagascariensis, Camellia sinensis, Wikstroemia indica)	Plant	Diospyros tessellaria	Plant	Competition	Negative	Population level	NA	MO	Alien plant suppressed regeneration of native woody plants, as evidenced by shifts in their size–frequency distribution.
182	Invasive alien plants progress to dominate protected and best-preserved wet forests of an oceanic island	Alien plants (Justicia gendarussa,Cinnamomum verum, Litsea glutinosa, Litsea monopetala, Hiptage benghalensis,Ossaea marginata,Psidium cattleianum,Syzygium jambos,Ligustrum robustum,Pinus elliottii,Ardisia elliptica, Rubus alceifolius, Rubus fraxinifolius, Flacourtia jangomas, Ravenala madagascariensis, Camellia sinensis, Wikstroemia indica)	Plant	Sideroxylon grandiflorum	Plant	Competition	Negative	Population level	NA	MO	Alien plant suppressed regeneration of native woody plants, as evidenced by shifts in their size–frequency distribution.
183	Invasive alien plants progress to dominate protected and best-preserved wet forests of an oceanic island	Alien plants (Justicia gendarussa,Cinnamomum verum, Litsea glutinosa, Litsea monopetala, Hiptage benghalensis,Ossaea marginata,Psidium cattleianum,Syzygium jambos,Ligustrum robustum,Pinus elliottii,Ardisia elliptica, Rubus alceifolius, Rubus fraxinifolius, Flacourtia jangomas, Ravenala madagascariensis, Camellia sinensis, Wikstroemia indica)	Plant	Erythrospermum monticola	Plant	Competition	Negative	Population level	NA	MO	Alien plant suppressed regeneration of native woody plants, as evidenced by shifts in their size–frequency distribution.
184	Invasive alien plants progress to dominate protected and best-preserved wet forests of an oceanic island	Alien plants (Justicia gendarussa,Cinnamomum verum, Litsea glutinosa, Litsea monopetala, Hiptage benghalensis,Ossaea marginata,Psidium cattleianum,Syzygium jambos,Ligustrum robustum,Pinus elliottii,Ardisia elliptica, Rubus alceifolius, Rubus fraxinifolius, Flacourtia jangomas, Ravenala madagascariensis, Camellia sinensis, Wikstroemia indica)	Plant	Sideroxylon puberulum	Plant	Competition	Negative	Population level	NA	MO	Alien plant suppressed regeneration of native woody plants, as evidenced by shifts in their size–frequency distribution.
185	Invasive alien plants progress to dominate protected and best-preserved wet forests of an oceanic island	Alien plants (Justicia gendarussa,Cinnamomum verum, Litsea glutinosa, Litsea monopetala, Hiptage benghalensis,Ossaea marginata,Psidium cattleianum,Syzygium jambos,Ligustrum robustum,Pinus elliottii,Ardisia elliptica, Rubus alceifolius, Rubus fraxinifolius, Flacourtia jangomas, Ravenala madagascariensis, Camellia sinensis, Wikstroemia indica)	Plant	Warneckea trinervis	Plant	Competition	Negative	Population level	NA	MO	Alien plant suppressed regeneration of native woody plants, as evidenced by shifts in their size–frequency distribution.
186	Invasive alien plants progress to dominate protected and best-preserved wet forests of an oceanic island	Alien plants (Justicia gendarussa,Cinnamomum verum, Litsea glutinosa, Litsea monopetala, Hiptage benghalensis,Ossaea marginata,Psidium cattleianum,Syzygium jambos,Ligustrum robustum,Pinus elliottii,Ardisia elliptica, Rubus alceifolius, Rubus fraxinifolius, Flacourtia jangomas, Ravenala madagascariensis, Camellia sinensis, Wikstroemia indica)	Plant	Syzygium glomeratum	Plant	Competition	Negative	Population level	NA	MO	Alien plant suppressed regeneration of native woody plants, as evidenced by shifts in their size–frequency distribution.
187	Invasive alien plants progress to dominate protected and best-preserved wet forests of an oceanic island	Alien plants (Justicia gendarussa,Cinnamomum verum, Litsea glutinosa, Litsea monopetala, Hiptage benghalensis,Ossaea marginata,Psidium cattleianum,Syzygium jambos,Ligustrum robustum,Pinus elliottii,Ardisia elliptica, Rubus alceifolius, Rubus fraxinifolius, Flacourtia jangomas, Ravenala madagascariensis, Camellia sinensis, Wikstroemia indica)	Plant	Securinega durissima	Plant	Competition	Negative	Population level	NA	MO	Alien plant suppressed regeneration of native woody plants, as evidenced by shifts in their size–frequency distribution.
188	Invasive alien plants progress to dominate protected and best-preserved wet forests of an oceanic island	Alien plants (Justicia gendarussa,Cinnamomum verum, Litsea glutinosa, Litsea monopetala, Hiptage benghalensis,Ossaea marginata,Psidium cattleianum,Syzygium jambos,Ligustrum robustum,Pinus elliottii,Ardisia elliptica, Rubus alceifolius, Rubus fraxinifolius, Flacourtia jangomas, Ravenala madagascariensis, Camellia sinensis, Wikstroemia indica)	Plant	Eugenia	Plant	Competition	Negative	Population level	NA	MO	Alien plant suppressed regeneration of native woody plants, as evidenced by shifts in their size–frequency distribution.
189	Invasive alien plants progress to dominate protected and best-preserved wet forests of an oceanic island	Alien plants (Justicia gendarussa,Cinnamomum verum, Litsea glutinosa, Litsea monopetala, Hiptage benghalensis,Ossaea marginata,Psidium cattleianum,Syzygium jambos,Ligustrum robustum,Pinus elliottii,Ardisia elliptica, Rubus alceifolius, Rubus fraxinifolius, Flacourtia jangomas, Ravenala madagascariensis, Camellia sinensis, Wikstroemia indica)	Plant	Nuxia verticillata	Plant	Competition	Negative	Population level	NA	MO	Alien plant suppressed regeneration of native woody plants, as evidenced by shifts in their size–frequency distribution.
190	Invasive alien plants progress to dominate protected and best-preserved wet forests of an oceanic island	Alien plants (Justicia gendarussa,Cinnamomum verum, Litsea glutinosa, Litsea monopetala, Hiptage benghalensis,Ossaea marginata,Psidium cattleianum,Syzygium jambos,Ligustrum robustum,Pinus elliottii,Ardisia elliptica, Rubus alceifolius, Rubus fraxinifolius, Flacourtia jangomas, Ravenala madagascariensis, Camellia sinensis, Wikstroemia indica)	Plant	Elaeodendron orientale	Plant	Competition	Negative	Population level	NA	MO	Alien plant suppressed regeneration of native woody plants, as evidenced by shifts in their size–frequency distribution.
191	Invasive alien plants progress to dominate protected and best-preserved wet forests of an oceanic island	Alien plants (Justicia gendarussa,Cinnamomum verum, Litsea glutinosa, Litsea monopetala, Hiptage benghalensis,Ossaea marginata,Psidium cattleianum,Syzygium jambos,Ligustrum robustum,Pinus elliottii,Ardisia elliptica, Rubus alceifolius, Rubus fraxinifolius, Flacourtia jangomas, Ravenala madagascariensis, Camellia sinensis, Wikstroemia indica)	Plant	Mimusops balata	Plant	Competition	Negative	Population level	NA	MO	Alien plant suppressed regeneration of native woody plants, as evidenced by shifts in their size–frequency distribution.
192	Invasive alien plants progress to dominate protected and best-preserved wet forests of an oceanic island	Alien plants (Justicia gendarussa,Cinnamomum verum, Litsea glutinosa, Litsea monopetala, Hiptage benghalensis,Ossaea marginata,Psidium cattleianum,Syzygium jambos,Ligustrum robustum,Pinus elliottii,Ardisia elliptica, Rubus alceifolius, Rubus fraxinifolius, Flacourtia jangomas, Ravenala madagascariensis, Camellia sinensis, Wikstroemia indica)	Plant	Aphloia theiformis	Plant	Competition	Negative	Population level	NA	MO	Alien plant suppressed regeneration of native woody plants, as evidenced by shifts in their size–frequency distribution.
193	Invasive alien plants progress to dominate protected and best-preserved wet forests of an oceanic island	Alien plants (Justicia gendarussa,Cinnamomum verum, Litsea glutinosa, Litsea monopetala, Hiptage benghalensis,Ossaea marginata,Psidium cattleianum,Syzygium jambos,Ligustrum robustum,Pinus elliottii,Ardisia elliptica, Rubus alceifolius, Rubus fraxinifolius, Flacourtia jangomas, Ravenala madagascariensis, Camellia sinensis, Wikstroemia indica)	Plant	Protium obtusifolium	Plant	Competition	Negative	Population level	NA	MO	Alien plant suppressed regeneration of native woody plants, as evidenced by shifts in their size–frequency distribution.
194	Invasive alien plants progress to dominate protected and best-preserved wet forests of an oceanic island	Alien plants (Justicia gendarussa,Cinnamomum verum, Litsea glutinosa, Litsea monopetala, Hiptage benghalensis,Ossaea marginata,Psidium cattleianum,Syzygium jambos,Ligustrum robustum,Pinus elliottii,Ardisia elliptica, Rubus alceifolius, Rubus fraxinifolius, Flacourtia jangomas, Ravenala madagascariensis, Camellia sinensis, Wikstroemia indica)	Plant	Calophyllum tacamahaca	Plant	Competition	Negative	Population level	NA	MO	Alien plant suppressed regeneration of native woody plants, as evidenced by shifts in their size–frequency distribution.
195	Invasive alien plants progress to dominate protected and best-preserved wet forests of an oceanic island	Alien plants (Justicia gendarussa,Cinnamomum verum, Litsea glutinosa, Litsea monopetala, Hiptage benghalensis,Ossaea marginata,Psidium cattleianum,Syzygium jambos,Ligustrum robustum,Pinus elliottii,Ardisia elliptica, Rubus alceifolius, Rubus fraxinifolius, Flacourtia jangomas, Ravenala madagascariensis, Camellia sinensis, Wikstroemia indica)	Plant	Labourdonnaisia revoluta	Plant	Competition	Negative	Population level	NA	MO	Alien plant suppressed regeneration of native woody plants, as evidenced by shifts in their size–frequency distribution.
196	Invasive alien plants progress to dominate protected and best-preserved wet forests of an oceanic island	Alien plants (Justicia gendarussa,Cinnamomum verum, Litsea glutinosa, Litsea monopetala, Hiptage benghalensis,Ossaea marginata,Psidium cattleianum,Syzygium jambos,Ligustrum robustum,Pinus elliottii,Ardisia elliptica, Rubus alceifolius, Rubus fraxinifolius, Flacourtia jangomas, Ravenala madagascariensis, Camellia sinensis, Wikstroemia indica)	Plant	Eugenia pollicina	Plant	Competition	Negative	Population level	NA	MO	Alien plant suppressed regeneration of native woody plants, as evidenced by shifts in their size–frequency distribution.
197	Invasive alien plants progress to dominate protected and best-preserved wet forests of an oceanic island	Alien plants (Justicia gendarussa,Cinnamomum verum, Litsea glutinosa, Litsea monopetala, Hiptage benghalensis,Ossaea marginata,Psidium cattleianum,Syzygium jambos,Ligustrum robustum,Pinus elliottii,Ardisia elliptica, Rubus alceifolius, Rubus fraxinifolius, Flacourtia jangomas, Ravenala madagascariensis, Camellia sinensis, Wikstroemia indica)	Plant	Doratoxylon apetalum	Plant	Competition	Negative	Population level	NA	MO	Alien plant suppressed regeneration of native woody plants, as evidenced by shifts in their size–frequency distribution.
198	Invasive alien plants progress to dominate protected and best-preserved wet forests of an oceanic island	Alien plants (Justicia gendarussa,Cinnamomum verum, Litsea glutinosa, Litsea monopetala, Hiptage benghalensis,Ossaea marginata,Psidium cattleianum,Syzygium jambos,Ligustrum robustum,Pinus elliottii,Ardisia elliptica, Rubus alceifolius, Rubus fraxinifolius, Flacourtia jangomas, Ravenala madagascariensis, Camellia sinensis, Wikstroemia indica)	Plant	Grangeria borbonica	Plant	Competition	Negative	Population level	NA	MO	Alien plant suppressed regeneration of native woody plants, as evidenced by shifts in their size–frequency distribution.
199	Invasive alien plants progress to dominate protected and best-preserved wet forests of an oceanic island	Alien plants (Justicia gendarussa,Cinnamomum verum, Litsea glutinosa, Litsea monopetala, Hiptage benghalensis,Ossaea marginata,Psidium cattleianum,Syzygium jambos,Ligustrum robustum,Pinus elliottii,Ardisia elliptica, Rubus alceifolius, Rubus fraxinifolius, Flacourtia jangomas, Ravenala madagascariensis, Camellia sinensis, Wikstroemia indica)	Plant	Sideoxylon cinereum	Plant	Competition	Negative	Population level	NA	MO	Alien plant suppressed regeneration of native woody plants, as evidenced by shifts in their size–frequency distribution.
200	Long‐term declines of native trees in an oceanic island's tropical forests invaded by alien plants	Alien plants (Psidium cattleyanum and others)	Plant	Native plants	Plant	Structural impact	Negative	Population level	NA	MO	The density and basal area of large native trees (≥10 cm DBH) have halved over the past 68 years, while species richness of smaller understory trees has shown a declining trend, indicating negative demographic impacts across forest strata.
201	A new and critically endangered species of Turraea Meliaceae endemic to the island of Mauritius	Alien plants (Psidium cattleyanum, Cinnamonum verum, Syzygium jambos, Ligustrum robustum, Ossaea marginata)	Plant	Turraea dargentiana	Plant	Physical impact on ecosystem	Negative	Individual level	NA	MN	Turraea dargentiana was absent from more heavily invaded forests and, where present, exhibited stunted growth when shaded or over-topped even by relatively small alien plants.
202	Cibdela janthina (Klug 1834) (Hymenoptera: Tenthredinidae), Reunion's biocontrol agent of Rubus alceifolius Poir., recorded on Mauritius	Cibdela janthina	Insect	Native plants	Plant	Indirect impacts through interactions with other taxa	Positive	Data Deficient	NA	DD	C. janthina has been proposed as a beneficial biocontrol agent against R. alceifolius, potentially aiding restoration and biodiversity conservation; however, no empirical evaluation of its impact on native species has been conducted.
203	Predation of the Mauritius endemic Macchabé Skink, Gongylomorphus bojerii fontenayi, by the common myna, Acridotheres tristis	Acridotheres tristis	Bird	Gongylomorphus bojerii fontenayi	Reptile	Predation	Negative	Data Deficient	NA	DD	Acridotheres tristis has been reported to prey on the Macchabé skink, a pressure that could negatively affect skink populations; however, this demographic impact was not empirically evaluated.
204	Trade and conservation implications of new beak and feather disease virus detection in native and introduced parrots	Psittacula krameri	Bird	Psittacula eques	Bird	Transmission of disease	Negative	Data Deficient	NA	DD	The detection of BFDV in introduced Psittacula krameri on Mauritius raised concerns regarding risks to Psittacula eques; however, potential transmission and impacts on native species were not empirically evaluated.
205	Non-intrusive systematic study reveals mutualistic interactions between threatened island endemic species and points to more impactful conservation	Macaca fascicularis	Mammal	Roussea simplex	Plant	Other direct physical disturbance	Negative	Individual level and impact on biotic interaction	Pollination	MN	Frequent branch breakage by invasive macaques, including those with flower buds, flowers, or unripe fruits, caused physical damage that reduced reproductive output and compromised the pollination mutualism between the threatened endemic Mauritius bulbul and Roussea plant
206	Non-intrusive systematic study reveals mutualistic interactions between threatened island endemic species and points to more impactful conservation	Macaca fascicularis	Mammal	Roussea simplex	Plant	Grazing/Herbivory/Browsing	Negative	Individual level and impact on biotic interaction	Pollination	MN	Grazing by macaques and rats destroyed 75% of flowers, reducing seed production and weakening pollination mutualism linking the Mauritius bulbul and the endemic Roussea plant.
207	Non-intrusive systematic study reveals mutualistic interactions between threatened island endemic species and points to more impactful conservation	Rattus rattus	Mammal	Roussea simplex	Plant	Grazing/Herbivory/Browsing	Negative	Individual level and impact on biotic interaction	Pollination	MN	Grazing by macaques and rats destroyed 75% of flowers, reducing seed production and weakening pollination mutualism linking the Mauritius bulbul and the endemic Roussea plant.
208	Non-intrusive systematic study reveals mutualistic interactions between threatened island endemic species and points to more impactful conservation	Technomyrmex albipes	Insect	Roussea simplex	Plant	Dispersal facilitation	Positive	Data Deficient	NA	DD	Alien ants were suggested to possibly contribute to pollen transfer; however, their effectiveness as pollinators was not evaluated.
209	Invasive alien plant control improves foraging habitat quality of a threatened island flying fox	Alien plants (Psidium cattleyanum,Cinnamonum verum,Syzygium jambos)	Plant	Labourdonnaisia glauca	Plant	Competition	Negative	Individual level	NA	MN	Forest invaded by Psidium cattleyanum was associated with a marked reduction in fruit production of Labourdonnaisia glauca
210	Invasive alien plant control improves foraging habitat quality of a threatened island flying fox	Alien plants (Psidium cattleyanum,Cinnamonum verum,Syzygium jambos)	Plant	Mimusops balata	Plant	Competition	Negative	Individual level	NA	MN	Forest invaded by Psidium cattleyanum was associated with a marked reduction in fruit production of Mimusops maxima
211	Invasive alien plant control improves foraging habitat quality of a threatened island flying fox	Alien plants (Psidium cattleyanum,Cinnamonum verum,Syzygium jambos)	Plant	Pteropus niger	Mammal	Indirect impacts through interactions with other taxa	Negative	Impact on biotic interaction	Frugivory	DD	Alien plant invasion decreased fruit bat feeding activity, with fewer ejecta observed in invaded forests, indicating weakened frugivory interactions.
212	Infestation by pollination-disrupting alien ants varies temporally and spatially and is worsened by alien plant invasion	Alien plants	Plant	Roussea simplex	Plant	Indirect impacts through interactions with other taxa	Negative	Individual level	NA	MN	Roussea grows close to the ground in presence of alien plants, increasing its infestation by alien ants (Anoplolepis gracilipes, Technomyrmex albipes), which may disrupt pollination.
213	First come, first served: fruit availability to keystone bat species is potentially reduced by invasive macaques	Macaca fascicularis	Mammal	Pteropus niger	Mammal	Competition	Negative	Data Deficient	NA	DD	Across all sites, dietary overlap between P. niger and M. fascicularis reached 62.2%, raising the possibility that M. fascicularis reduces fruit availability for food species used by P. niger; however, this impact was not empirically evaluated.
214	First come, first served: fruit availability to keystone bat species is potentially reduced by invasive macaques	Macaca fascicularis	Mammal	Diospyros leucomelas	Plant	Grazing/Herbivory/Browsing	Negative	Individual level	NA	MN	Seed traps recorded unripe fruits of D. leucomelas with single bite marks from M. fascicularis, usually resulting in the destruction of immature seeds and negatively affecting regeneration.
215	First come, first served: fruit availability to keystone bat species is potentially reduced by invasive macaques	Macaca fascicularis	Mammal	Mimusops balata	Plant	Grazing/Herbivory/Browsing	Negative	Individual level	NA	MN	Seed traps recorded unripe fruits of M. maxima with single bite marks from M. fascicularis, usually resulting in the destruction of immature seeds and negatively affecting regeneration.
216	First come, first served: fruit availability to keystone bat species is potentially reduced by invasive macaques	Macaca fascicularis	Mammal	Mimusops petiolaris	Plant	Grazing/Herbivory/Browsing	Negative	Individual level	NA	MN	Seed traps recorded unripe fruits of M. petiolaris with single bite marks from M. fascicularis, usually resulting in the destruction of immature seeds and negatively affecting regeneration.
217	First come, first served: fruit availability to keystone bat species is potentially reduced by invasive macaques	Macaca fascicularis	Mammal	Labourdonnaisia glauca	Plant	Grazing/Herbivory/Browsing	Negative	Individual level	NA	MN	Seed traps recorded unripe fruits of L. glauca with single bite marks from M. fascicularis, usually resulting in the destruction of immature seeds and negatively affecting regeneration.
218	First come, first served: fruit availability to keystone bat species is potentially reduced by invasive macaques	Macaca fascicularis	Mammal	Labourdonnaisia revoluta	Plant	Grazing/Herbivory/Browsing	Negative	Individual level	NA	MN	Seed traps recorded unripe fruits of L. revoluta with single bite marks from M. fascicularis, usually resulting in the destruction of immature seeds and negatively affecting regeneration.
219	First come, first served: fruit availability to keystone bat species is potentially reduced by invasive macaques	Macaca fascicularis	Mammal	Diospyros tesselaria	Plant	Grazing/Herbivory/Browsing	Negative	Individual level	NA	MN	Seed traps recorded unripe fruits of D. tesselaria with single bite marks from M. fascicularis, usually resulting in the destruction of immature seeds and negatively affecting regeneration.
220	First come, first served: fruit availability to keystone bat species is potentially reduced by invasive macaques	Macaca fascicularis	Mammal	Sideroxylon grandiflorum	Plant	Grazing/Herbivory/Browsing	Negative	Individual level	NA	MN	Seed traps recorded unripe fruits of S. grandiflorum with single bite marks from M. fascicularis, usually resulting in the destruction of immature seeds and negatively affecting regeneration.
221	First come, first served: fruit availability to keystone bat species is potentially reduced by invasive macaques	Rattus rattus	Mammal	Pteropus niger	Mammal	Competition	Negative	Data Deficient	NA	DD	Rattus rattus has been suggested to reduce the availability of certain native fruits, potentially influencing food choice by P. niger; however, this interaction was not empirically evaluated.
222	Toad‐kill: prey diversity and preference of invasive guttural toads (Sclerophrys gutturalis) in Mauritius	Sclerophrys gutturalis	Amphibian	Dancea semifusca	Mollusc	Predation	Negative	Data Deficient	NA	DD	Native gastropods were frequently found in the diet of the toad, suggesting possible impacts on their abundance and diversity; however, these effects were not empirically evaluated.
223	Toad‐kill: prey diversity and preference of invasive guttural toads (Sclerophrys gutturalis) in Mauritius	Sclerophrys gutturalis	Amphibian	Gonospira callifera	Mollusc	Predation	Negative	Data Deficient	NA	DD	Native gastropods were frequently found in the diet of the toad, suggesting possible impacts on their abundance and diversity; however, these effects were not empirically evaluated.
224	Toad‐kill: prey diversity and preference of invasive guttural toads (Sclerophrys gutturalis) in Mauritius	Sclerophrys gutturalis	Amphibian	Louisia barclayi	Mollusc	Predation	Negative	Data Deficient	NA	DD	Native gastropods were frequently found in the diet of the toad, suggesting possible impacts on their abundance and diversity; however, these effects were not empirically evaluated.
225	Toad‐kill: prey diversity and preference of invasive guttural toads (Sclerophrys gutturalis) in Mauritius	Sclerophrys gutturalis	Amphibian	Maurennea poutrini	Mollusc	Predation	Negative	Data Deficient	NA	DD	Native gastropods were frequently found in the diet of the toad, suggesting possible impacts on their abundance and diversity; however, these effects were not empirically evaluated.
226	Toad‐kill: prey diversity and preference of invasive guttural toads (Sclerophrys gutturalis) in Mauritius	Sclerophrys gutturalis	Amphibian	Microstrophia clavulata	Mollusc	Predation	Negative	Data Deficient	NA	DD	Native gastropods were frequently found in the diet of the toad, suggesting possible impacts on their abundance and diversity; however, these effects were not empirically evaluated.
227	Toad‐kill: prey diversity and preference of invasive guttural toads (Sclerophrys gutturalis) in Mauritius	Sclerophrys gutturalis	Amphibian	Nesopupa morini	Mollusc	Predation	Negative	Data Deficient	NA	DD	Native gastropods were frequently found in the diet of the toad, suggesting possible impacts on their abundance and diversity; however, these effects were not empirically evaluated.
228	Toad‐kill: prey diversity and preference of invasive guttural toads (Sclerophrys gutturalis) in Mauritius	Sclerophrys gutturalis	Amphibian	Omphalotropis antelmei	Mollusc	Predation	Negative	Data Deficient	NA	DD	Native gastropods were frequently found in the diet of the toad, suggesting possible impacts on their abundance and diversity; however, these effects were not empirically evaluated.
229	Toad‐kill: prey diversity and preference of invasive guttural toads (Sclerophrys gutturalis) in Mauritius	Sclerophrys gutturalis	Amphibian	Omphalotropis clavula	Mollusc	Predation	Negative	Data Deficient	NA	DD	Native gastropods were frequently found in the diet of the toad, suggesting possible impacts on their abundance and diversity; however, these effects were not empirically evaluated.
230	Toad‐kill: prey diversity and preference of invasive guttural toads (Sclerophrys gutturalis) in Mauritius	Sclerophrys gutturalis	Amphibian	Omphalotropis major	Mollusc	Predation	Negative	Data Deficient	NA	DD	Native gastropods were frequently found in the diet of the toad, suggesting possible impacts on their abundance and diversity; however, these effects were not empirically evaluated.
231	Toad‐kill: prey diversity and preference of invasive guttural toads (Sclerophrys gutturalis) in Mauritius	Sclerophrys gutturalis	Amphibian	Omphalotropis picturata	Mollusc	Predation	Negative	Data Deficient	NA	DD	Native gastropods were frequently found in the diet of the toad, suggesting possible impacts on their abundance and diversity; however, these effects were not empirically evaluated.
232	Toad‐kill: prey diversity and preference of invasive guttural toads (Sclerophrys gutturalis) in Mauritius	Sclerophrys gutturalis	Amphibian	Omphalotropis plicosa	Mollusc	Predation	Negative	Data Deficient	NA	DD	Native gastropods were frequently found in the diet of the toad, suggesting possible impacts on their abundance and diversity; however, these effects were not empirically evaluated.
233	Toad‐kill: prey diversity and preference of invasive guttural toads (Sclerophrys gutturalis) in Mauritius	Sclerophrys gutturalis	Amphibian	Omphalotropis rubens	Mollusc	Predation	Negative	Data Deficient	NA	DD	Native gastropods were frequently found in the diet of the toad, suggesting possible impacts on their abundance and diversity; however, these effects were not empirically evaluated.
234	Toad‐kill: prey diversity and preference of invasive guttural toads (Sclerophrys gutturalis) in Mauritius	Sclerophrys gutturalis	Amphibian	Omphalotropis variegata	Mollusc	Predation	Negative	Data Deficient	NA	DD	Native gastropods were frequently found in the diet of the toad, suggesting possible impacts on their abundance and diversity; however, these effects were not empirically evaluated.
235	Toad‐kill: prey diversity and preference of invasive guttural toads (Sclerophrys gutturalis) in Mauritius	Sclerophrys gutturalis	Amphibian	Insects	Insect	Predation	Negative	Data Deficient	NA	DD	Native gastropods were frequently found in the diet of the toad, suggesting possible impacts on their abundance and diversity; however, these effects were not empirically evaluated.
236	Biochar rescues native trees in the biodiversity hotspot of Mauritius	Psidium cattleyanum	Plant	Sideroxylon puberulum	Plant	Toxicity	Negative	Individual level	NA	MN	Psidium cattleytanum strongly suppressed he growth and survivorship of the native tree, indicating a negative demographic impact.
237	Biochar rescues native trees in the biodiversity hotspot of Mauritius	Psidium cattleyanum	Plant	Tambourissa peltata	Plant	Toxicity	Negative	Individual level	NA	MN	Psidium cattleytanum strongly suppressed he growth and survivorship of the native tree, indicating a negative demographic impact.
238	Biochar rescues native trees in the biodiversity hotspot of Mauritius	Psidium cattleyanum	Plant	Pittosporum senacia	Plant	Toxicity	Negative	Individual level	NA	MN	Psidium cattleytanum strongly suppressed he growth and survivorship of the native tree, indicating a negative demographic impact.
239	Biochar rescues native trees in the biodiversity hotspot of Mauritius	Psidium cattleyanum	Plant	Syzygium coriaceum	Plant	Toxicity	Negative	Individual level	NA	MN	Psidium cattleytanum strongly suppressed he growth and survivorship of the native tree, indicating a negative demographic impact.
240	Biochar rescues native trees in the biodiversity hotspot of Mauritius	Psidium cattleyanum	Plant	Ochna mauritiana	Plant	Toxicity	Negative	Individual level	NA	MN	Psidium cattleytanum strongly suppressed he growth and survivorship of the native tree, indicating a negative demographic impact.
241	Biochar rescues native trees in the biodiversity hotspot of Mauritius	Psidium cattleyanum	Plant	Turraea rigida	Plant	Toxicity	Negative	Individual level	NA	MN	Psidium cattleytanum strongly suppressed he growth and survivorship of the native tree, indicating a negative demographic impact.
242	Biochar rescues native trees in the biodiversity hotspot of Mauritius	Psidium cattleyanum	Plant	Erythrospermum monticola	Plant	Toxicity	Negative	Individual level	NA	MN	Psidium cattleytanum strongly suppressed he growth and survivorship of the native tree, indicating a negative demographic impact.
243	DNA metabarcoding reveals introduced species predominate in the diet of a threatened endemic omnivore, Telfair’s skink (Leiolopisma telfairii)	Ozyptila claveata	Insect	Leiolopisma telfairii	Reptile	Provision of trophic resources	Positive	Data Deficient	NA	DD	Leiolopisma telfairii feed on alien arthropods but no information is available if this interaction has any demographic benefit to the reptile
244	DNA metabarcoding reveals introduced species predominate in the diet of a threatened endemic omnivore, Telfair’s skink (Leiolopisma telfairii)	Harmonia yedoensis	Insect	Leiolopisma telfairii	Reptile	Provision of trophic resources	Positive	Data Deficient	NA	DD	Leiolopisma telfairii feed on alien arthropods but no information is available if this interaction has any demographic benefit to the reptile
245	DNA metabarcoding reveals introduced species predominate in the diet of a threatened endemic omnivore, Telfair’s skink (Leiolopisma telfairii)	Zaprionus indianus	Insect	Leiolopisma telfairii	Reptile	Provision of trophic resources	Positive	Data Deficient	NA	DD	Leiolopisma telfairii feed on alien arthropods but no information is available if this interaction has any demographic benefit to the reptile
246	DNA metabarcoding reveals introduced species predominate in the diet of a threatened endemic omnivore, Telfair’s skink (Leiolopisma telfairii)	Oligotoma saundersii	Insect	Leiolopisma telfairii	Reptile	Provision of trophic resources	Positive	Data Deficient	NA	DD	Leiolopisma telfairii feed on alien arthropods but no information is available if this interaction has any demographic benefit to the reptile
247	DNA metabarcoding reveals introduced species predominate in the diet of a threatened endemic omnivore, Telfair’s skink (Leiolopisma telfairii)	Dialeurodes hongkongensis	Insect	Leiolopisma telfairii	Reptile	Provision of trophic resources	Positive	Data Deficient	NA	DD	Leiolopisma telfairii feed on alien arthropods but no information is available if this interaction has any demographic benefit to the reptile
248	DNA metabarcoding reveals introduced species predominate in the diet of a threatened endemic omnivore, Telfair’s skink (Leiolopisma telfairii)	Brachymyrmex cordemoyi	Insect	Leiolopisma telfairii	Reptile	Provision of trophic resources	Positive	Data Deficient	NA	DD	Leiolopisma telfairii feed on alien arthropods but no information is available if this interaction has any demographic benefit to the reptile
249	DNA metabarcoding reveals introduced species predominate in the diet of a threatened endemic omnivore, Telfair’s skink (Leiolopisma telfairii)	Monomorium floricola	Insect	Leiolopisma telfairii	Reptile	Provision of trophic resources	Positive	Data Deficient	NA	DD	Leiolopisma telfairii feed on alien arthropods but no information is available if this interaction has any demographic benefit to the reptile
250	DNA metabarcoding reveals introduced species predominate in the diet of a threatened endemic omnivore, Telfair’s skink (Leiolopisma telfairii)	Pheidole megacephala	Insect	Leiolopisma telfairii	Reptile	Provision of trophic resources	Positive	Data Deficient	NA	DD	Leiolopisma telfairii feed on alien arthropods but no information is available if this interaction has any demographic benefit to the reptile
251	DNA metabarcoding reveals introduced species predominate in the diet of a threatened endemic omnivore, Telfair’s skink (Leiolopisma telfairii)	Erigeron bonariensis	Plant	Leiolopisma telfairii	Reptile	Provision of trophic resources	Positive	Data Deficient	NA	DD	Leiolopisma telfairii feed on alien plant but no information is available if this interaction has any demographic benefit to the reptile
252	DNA metabarcoding reveals introduced species predominate in the diet of a threatened endemic omnivore, Telfair’s skink (Leiolopisma telfairii)	Tridax procumbens	Plant	Leiolopisma telfairii	Reptile	Provision of trophic resources	Positive	Data Deficient	NA	DD	Leiolopisma telfairii feed on alien plant but no information is available if this interaction has any demographic benefit to the reptile
253	DNA metabarcoding reveals introduced species predominate in the diet of a threatened endemic omnivore, Telfair’s skink (Leiolopisma telfairii)	Achyranthes aspera	Plant	Leiolopisma telfairii	Reptile	Provision of trophic resources	Positive	Data Deficient	NA	DD	Leiolopisma telfairii feed on alien plant but no information is available if this interaction has any demographic benefit to the reptile
254	DNA metabarcoding reveals introduced species predominate in the diet of a threatened endemic omnivore, Telfair’s skink (Leiolopisma telfairii)	Amaranthus viridis	Plant	Leiolopisma telfairii	Reptile	Provision of trophic resources	Positive	Data Deficient	NA	DD	Leiolopisma telfairii feed on alien plant but no information is available if this interaction has any demographic benefit to the reptile
255	DNA metabarcoding reveals introduced species predominate in the diet of a threatened endemic omnivore, Telfair’s skink (Leiolopisma telfairii)	Desmodium incanum	Plant	Leiolopisma telfairii	Reptile	Provision of trophic resources	Positive	Data Deficient	NA	DD	Leiolopisma telfairii feed on alien plant but no information is available if this interaction has any demographic benefit to the reptile
256	DNA metabarcoding reveals introduced species predominate in the diet of a threatened endemic omnivore, Telfair’s skink (Leiolopisma telfairii)	Passiflora suberosa	Plant	Leiolopisma telfairii	Reptile	Provision of trophic resources	Positive	Data Deficient	NA	DD	Leiolopisma telfairii feed on alien plant but no information is available if this interaction has any demographic benefit to the reptile
257	DNA metabarcoding reveals introduced species predominate in the diet of a threatened endemic omnivore, Telfair’s skink (Leiolopisma telfairii)	Abutilon indicum	Plant	Leiolopisma telfairii	Reptile	Provision of trophic resources	Positive	Data Deficient	NA	DD	Leiolopisma telfairii feed on alien plant but no information is available if this interaction has any demographic benefit to the reptile
258	DNA metabarcoding reveals introduced species predominate in the diet of a threatened endemic omnivore, Telfair’s skink (Leiolopisma telfairii)	Solanum lycopersicum	Plant	Leiolopisma telfairii	Reptile	Provision of trophic resources	Positive	Data Deficient	NA	DD	Leiolopisma telfairii feed on alien plant but no information is available if this interaction has any demographic benefit to the reptile
259	DNA metabarcoding reveals introduced species predominate in the diet of a threatened endemic omnivore, Telfair’s skink (Leiolopisma telfairii)	Solanum nigrum	Plant	Leiolopisma telfairii	Reptile	Provision of trophic resources	Positive	Data Deficient	NA	DD	Leiolopisma telfairii feed on alien plant but no information is available if this interaction has any demographic benefit to the reptile
260	DNA metabarcoding reveals introduced species predominate in the diet of a threatened endemic omnivore, Telfair’s skink (Leiolopisma telfairii)	Cenchrus echinatus	Plant	Leiolopisma telfairii	Reptile	Provision of trophic resources	Positive	Data Deficient	NA	DD	Leiolopisma telfairii feed on alien plant but no information is available if this interaction has any demographic benefit to the reptile
261	DNA metabarcoding reveals introduced species predominate in the diet of a threatened endemic omnivore, Telfair’s skink (Leiolopisma telfairii)	Chloris barbata	Plant	Leiolopisma telfairii	Reptile	Provision of trophic resources	Positive	Data Deficient	NA	DD	Leiolopisma telfairii feed on alien plant but no information is available if this interaction has any demographic benefit to the reptile
262	DNA metabarcoding reveals introduced species predominate in the diet of a threatened endemic omnivore, Telfair’s skink (Leiolopisma telfairii)	Digitaria horizontalis	Plant	Leiolopisma telfairii	Reptile	Provision of trophic resources	Positive	Data Deficient	NA	DD	Leiolopisma telfairii feed on alien plant but no information is available if this interaction has any demographic benefit to the reptile
263	Impacts of herbivory by ecological replacements on an island ecosystem	Aldabrachelys gigantea	Reptile	Latania loddigesii	Plant	Dispersal facilitation	Positive	Population level	NA	MO+	Tortoises were recorded successfully dispersing seeds of Latania loddigesii, contributing to the expansion of palm-rich habitat.
264	Impacts of herbivory by ecological replacements on an island ecosystem	Aldabrachelys gigantea	Reptile	Leiolopisma telfairii	Reptile	Indirect impacts through interactions with other taxa	Positive	Data Deficient	NA	DD	The presence of tortoises promote palm-rich habitat, which could provide long-term benefits to skinks; however, this potential impact has not been empirically evaluated.
265	Breeding success of an endangered island endemic kestrel increases with extent of invasion by an alien plant species	Ravenala madagascariensis	Plant	Falco punctatus	Bird	Indirect impacts through interactions with other taxa	Positive	Individual level and impact on biotic interaction	prey–predator interactions	MN+	Ravenala madagascariensis increase gecko density or increase gecko detectability and predation by the kestrel which contribute to higher breeding success.
266	Breeding success of an endangered island endemic kestrel increases with extent of invasion by an alien plant species	Ravenala madagascariensis	Plant	Phelsuma species	Reptile	Provision of habitat	Positive	Individual level	NA	ML+	Geckos feed on insects from Ravenala flowers but hid between the perianth when detecting a kestrel.
267	Invasive alien plant control: The priority to save one of the most rapidly declining island-endemic plant species worldwide	Alien plants (Psidium cattleyanum, Homalanthus populifolius, Ligustrum robustum, Litsea spp(monopetala and glutinosa), Ardisia crenata, Clidemia hirta, Ossaea marginata, Rubus alceifolius, Ageratina riparia, Hedychium coronarium, Justicia gendarussa, Lonicera confusa, Rhamnus nepalensis, Rubus fraxinifolius, Strobilanthes hamiltoniana, Wikstroemia indica)	Plant	Roussea simplex	Plant	Competition	Negative	Community level	NA	MR	Over medium term, none of the plants growing in the absence of IAPs died over the last 1–2 decades period compared to a statistically significant halving of the number of plants which grew in presence of IAPs (X2 =4.80, df =1, p < 0.05). Over the short term, at the plant level, alien plant removal triggered overall weak to moderate improvements in the number of surviving Roussea and new branches …
268	Foraging strategies of invasive Macaca fascicularis may promote plant invasion in Mauritius	Macaca fascicularis	Mammal	Eugenia pyxidata	Plant	Grazing/Herbivory/Browsing	Negative	Individual level	NA	MN	Macaques consumed native fruits predominantly when unripe, commonly destroying seeds and thereby reducing regeneration potential.
269	Foraging strategies of invasive Macaca fascicularis may promote plant invasion in Mauritius	Macaca fascicularis	Mammal	Syzygium dupontii	Plant	Grazing/Herbivory/Browsing	Negative	Individual level	NA	MN	Macaques consumed native fruits predominantly when unripe, commonly destroying seeds and thereby reducing regeneration potential.
270	Foraging strategies of invasive Macaca fascicularis may promote plant invasion in Mauritius	Macaca fascicularis	Mammal	Noronhia broomeana	Plant	Grazing/Herbivory/Browsing	Negative	Individual level	NA	MN	Macaques consumed native fruits predominantly when unripe, commonly destroying seeds and thereby reducing regeneration potential.
271	Foraging strategies of invasive Macaca fascicularis may promote plant invasion in Mauritius	Macaca fascicularis	Mammal	Ficus rubra	Plant	Grazing/Herbivory/Browsing	Negative	Individual level	NA	MN	Macaques consumed native fruits predominantly when unripe, commonly destroying seeds and thereby reducing regeneration potential.
272	Foraging strategies of invasive Macaca fascicularis may promote plant invasion in Mauritius	Macaca fascicularis	Mammal	Ficus reflexa	Plant	Grazing/Herbivory/Browsing	Negative	Individual level	NA	MN	Macaques consumed native fruits predominantly when unripe, commonly destroying seeds and thereby reducing regeneration potential.
273	Foraging strategies of invasive Macaca fascicularis may promote plant invasion in Mauritius	Macaca fascicularis	Mammal	Ficus mauritiana	Plant	Grazing/Herbivory/Browsing	Negative	Individual level	NA	MN	Macaques consumed native fruits predominantly when unripe, commonly destroying seeds and thereby reducing regeneration potential.
